# Supplementary material for: Comparison Between Supervised and Unsupervised Classifications of Neuronal Cell Types: A Case Study
Source: Dev Neurobiol. 2010 Nov 30;71(1):71–82. doi: 10.1002/dneu.20809 (PMC3058840; doi:10.1002/dneu.20809)
Supplement: Supplementary file 1 [file dneu0071-0071-SD1.xls]

## Sheet: Supp.Table1
row ID	somatic perimeter (μm)	somatic area (μm2)	axonal node total	total axonal length (μm)	total surface area of axon (μm2)	ratio of axonal length to surface area (1/μm)	number of dendrites	dendritic node total	total dendritic length (μm)	ave length of dendrites (μm)	total surface area of dendrites (μm2)	ratio of dendritic length to surface area (1/μm)	somatic aspect ratio	somatic compactness	somatic form factor	somatic roundness	highest order axon segment	highest order dendritic segment	dendritic torsion ratio	axonal torsion ratio	k-dim (fractal analysis)-axon	k-dim (fractal analysis)-dendrites	axonal planar angle average	axonal planar angle stdv	axonal local angle average	axonal local angle stdv	axonal spline angle average	axonal spline angle stdv	dendritic planar angle average	dendritic planar angle stdv	dendritic local angle average	dendritic local angle stdv	dendritic spline angle average	dendritic spline angle stdv	ave tortuosity of axonal segments	stdv of tortuosity of axonal segments	axonal segment length average (μm)	axonal segment length average stdv (μm)	ave tortuosity of dendritic segments	stdv of tortuosity of dendritic segments	dendritic segment length average (μm)	dendritic segment length stdv (μm)	average tortuosity of axonal nodes	stdv of tortuosity of axonal nodes	average tortuosity of dendritic nodes	stdv of tortuosity of dendritic nodes	number dendritic sholl sections	dendritic sholl length at 50µm	dendritic sholl length at 100µm
I1	46,1	148,8	32	2528,2	1269,74	1,99	7	24	1522,6	217,5	1832,38	0,83	1,4	0,79	0,88	0,62	13	8	1,09	1,16	1,18	1,14	63,39	37,9	89,32	37,66	81,74	39,87	43,39	30,34	67,89	36	59,99	28	1,62	1,63	38,31	36,14	1,42	0,3	28,46	24,83	3,92	2,48	1,64	0,36	2	0,76	0,24
I2	69,6	170,99	55	3467,8	1640,19	2,11	2	2	217,9	108,9	445,85	0,49	2,19	0,53	0,44	0,28	16	2	1,15	1,2	1,15	1	54,29	30,84	75,31	37,74	67,82	34,29	54,93	44,56	92,15	68,12	84,63	62,03	1,44	0,45	31,24	29,57	1,46	0,21	36,3	34,21	2,1	0,41	1,57	0,07	2	0,75	0,25
I3	73,6	284,77	101	10646,3	7721,82	1,38	5	22	3231,4	646,3	4637,3	0,7	1,86	0,66	0,66	0,44	15	8	1,03	1,04	1,32	1,15	49,83	43,39	93,99	38,98	80,89	36,01	39,16	45,46	97,66	30,03	90,35	39,61	1,4	0,47	51,43	57,48	1,36	0,46	63,37	69,48	1,64	0,91	1,29	0,15	9	0,15	0,18
I4	61,9	211,98	16	2562,7	4401,11	0,58	3	18	2294,4	764,8	4923,67	0,47	2,02	0,66	0,7	0,44	8	8	1,03	1,03	1,11	1,1	21,48	25,76	78,98	45,51	59,86	39,91	17,28	18,44	82,98	42,68	70,43	43,06	1,3	0,43	77,67	107,43	1,24	0,3	58,83	39,06	1,1	0,06	1,08	0,04	8	0,08	0,18
I5	53,4	204,32	21	1729,3	2010,17	0,86	7	25	3085,4	440,8	5485,17	0,56	1,24	0,9	0,9	0,8	10	7	1,03	1,06	1,14	1,18	50,4	46,18	72,04	29,17	60,63	33,46	39,32	35,27	70,64	35,66	61,37	34,84	1,26	0,22	39,3	37,97	1,55	0,66	54,13	46,02	1,74	0,84	1,44	0,18	5	0,23	0,38
I6	47	145,7	23	3732	4060,69	0,92	4	24	2815,9	704	3623,55	0,78	1,22	0,87	0,83	0,75	9	7	1,04	1,04	1,08	1,11	50,1	46,73	79,54	42,06	68,89	40,19	37,82	29,7	80,28	35,25	66,89	32,39	1,19	0,14	79,41	102,55	1,42	0,28	55,22	42,96	1,75	1,17	1,67	0,69	6	0,19	0,22
I7	53	150,79	47	4264,6	1085,92	3,93	6	16	1799,3	299,9	772,96	2,33	1,71	0,71	0,68	0,51	18	6	1,08	1,09	1,24	1,15	57,75	43,54	77,84	44,02	69,62	38,93	62	36,27	71,22	40,63	67,34	27,73	1,26	0,26	43,97	60,91	1,52	0,63	49,98	57,13	2,91	2,53	1,82	0,81	5	0,45	0,3
I8	54,2	154,86	25	2356,8	2236,56	1,05	5	8	794,3	158,9	609,6	1,3	1,25	0,84	0,66	0,71	16	5	1,07	1,05	1,13	1,06	53,89	41,27	81,55	35,45	65,63	26,45	47,95	40,54	76,5	40,79	70,23	44,26	1,46	0,75	46,22	42,83	1,5	0,44	39,72	37,07	1,37	0,36	1,42	0,18	3	0,54	0,41
I9	52,9	195,03	8	715,3	1204,19	0,59	6	14	793,2	132,2	1302,8	0,61	1,51	0,78	0,88	0,61	8	6	1,1	1,15	1,15	1,1	51,17	40,85	62,91	27,88	55,23	27,51	46,73	23,01	84,01	33,08	72,52	26,75	1,31	0,25	42,08	32,07	1,36	0,28	23,32	18,52	3,75	2,16	1,52	0,31	3	0,6	0,35
I10	42,7	127,47	22	2551,7	5637,21	0,45	8	11	1168,9	146,1	2319,31	0,5	1,36	0,83	0,88	0,69	16	4	1,07	1,11	1,14	1,1	41,12	37,46	94,85	41,24	79,43	39,03	39,55	26,84	67,84	30,6	53,39	26,09	1,35	0,21	59,34	44,01	1,43	0,3	38,97	30,88	1,47	0,2	1,35	0,16	2	0,67	0,33
I11	51,8	165,54	24	1955,4	3288,51	0,59	5	27	1777,2	355,4	2904,51	0,61	1,58	0,74	0,78	0,54	12	6	1,09	1,12	1,13	1,57	41,15	25,87	72,78	35,74	60,77	28,71	44	36,11	82,23	36,18	76,41	34,02	1,52	0,43	39,91	42,34	1,44	0,28	30,12	25,82	1,61	0,42	1,63	0,37	2	0,66	0,34
I12	57,9	204,51	6	539,3	328,4	1,64	7	15	3105,8	443,7	2302,06	1,35	1,57	0,79	0,77	0,62	4	4	1,05	1,05	1,08	1,1	42,83	47,75	84,73	57,83	70,96	50,23	35,54	26,66	77,54	38,77	61,58	36,42	5,39	14,27	41,5	26,95	1,55	0,38	83,95	95,42	1,33	0,03	1,52	0,26	7	0,3	0,32
I13	60,9	228,85	14	4685,5	2066,82	2,27	7	36	6324	903,4	4530,47	1,4	1,41	0,81	0,78	0,65	9	10	1,08	1,07	1,11	1,2	49,65	36,56	85,52	36	72,38	36,5	50,61	40,71	77,62	34,64	58,08	26,82	1,6	0,38	161,57	212,41	1,7	0,56	80,05	83	1,99	0,69	1,61	0,4	7	0,12	0,2
I14	47,7	163,41	3	357,2	559,55	0,64	7	21	2850,5	407,2	2887,35	0,99	1,22	0,89	0,9	0,79	4	7	1,06	1,05	1	1,14	41,85	36,53	68,32	35,82	48,32	13,06	46,64	38,46	77,67	38,89	63,28	29,6	1,26	0,14	51,04	48,66	1,41	0,32	59,39	55,6	1,16	0,11	1,68	0,41	7	0,32	0,29
I15	46,9	153,03	18	4670,1	4464,81	1,05	10	7	1800,4	180	2686,71	0,67	1,36	0,86	0,87	0,74	10	5	1,04	1,07	1,08	1,12	51,56	44,58	74,33	37,13	66,34	33,96	39,74	25,19	66,79	41,29	58,49	33,37	1,4	0,44	126,22	148,13	1,5	0,76	75,02	80,61	2,5	3,11	1,26	0,11	6	0,35	0,31
ST1	53,8	213,72	23	5080,4	1945,52	2,61	7	43	4284,7	612,1	4904,36	0,87	1,22	0,88	0,93	0,78	10	11	1,05	1,04	1,08	1,19	50,19	48,63	74,39	45,48	61,49	38,3	33,73	27,09	60,37	38,24	49,17	30,14	1,19	0,25	108,1	126,24	1,29	0,26	46,07	35,01	1,61	0,83	1,27	0,42	6	0,22	0,33
ST2	76	286,76	19	2180,8	1463,41	1,49	5	23	2657	531,4	2458,88	1,08	2,39	0,6	0,62	0,36	8	7	1,02	1,03	1,3	1,19	41,58	51,49	67,31	39,83	57,1	41,34	38,66	43,12	57,94	46,02	51,85	39,76	1,16	0,19	55,92	48,53	1,2	0,24	52,1	57,81	1,18	0,39	1,18	0,29	6	0,13	0,18
ST3	63,7	274,98	16	2333,9	949,31	2,46	6	44	4845,7	807,6	3782,11	1,28	1,33	0,83	0,85	0,68	9	7	1,03	1,02	1,07	1,22	56,48	49,01	80,51	44,21	74,67	34,97	28,39	28,73	63,16	42,18	52,6	34,37	1,16	0,12	68,64	79,69	1,21	0,28	51,01	44,44	1,31	0,36	1,19	0,28	6	0,13	0,18
I16	49	168,24	47	7538,2	9097,45	0,83	8	25	2565,6	320,7	4663,31	0,55	1,22	0,9	0,88	0,82	12	9	1,04	1,07	1,18	1,18	45,04	36,5	92,4	35,74	87,46	36,09	30,91	23,76	82,19	36,8	81,73	41,61	1,43	0,26	75,38	96,48	1,4	0,21	44,23	33,84	2,4	3,13	1,42	0,19	4	0,44	0,37
ST4	49,6	117,88	13	1215,9	144,44	8,42	4	27	2977,6	744,4	251,03	11,86	2,48	0,59	0,6	0,35	9	8	1,04	1,05	1,06	1,12	41,89	32,03	53,88	34,53	56,23	33,84	43,12	34,78	76,51	42,74	60,16	36,21	1,26	0,22	55,27	98,18	1,34	0,41	51,34	69,27	1,52	0,33	1,28	0,21	12	0,18	0,23
ST5	61,5	180,96	14	2321,4	845,65	2,75	3	20	1705,9	568,6	1665,16	1,02	1,72	0,72	0,6	0,52	8	9	1,05	1,09	1,08	1,08	50,72	32,04	85,57	44,87	74,57	35,6	41,98	29,47	68,33	36,61	57,61	32,97	1,39	0,43	77,39	101,83	1,37	0,27	39,67	42,12	1,39	0,18	1,33	0,11	5	0,18	0,32
I17	68,7	236,54	2	917,1	1483,29	0,62	9	14	3106,5	345,2	5500,35	0,56	1,8	0,72	0,63	0,52	3	5	1,06	1,03	1,01	1,11	27,58	25,55	51,75	50,98	52,03	37,14	37,99	28,83	87,68	39,6	87,84	41,32	1,13	0,09	183,44	138,72	1,3	0,16	83,95	69,66	1,35	0,11	1,19	0,11	5	0,32	0,38
ST 6	48,4	171,76	26	1661,1	526,83	3,15	3	20	1853,5	617,8	1896,45	0,98	1,22	0,86	0,92	0,73	13	6	1,04	1,05	1,09	1,13	65,36	41,88	71,35	41,99	67	36,01	38,21	25,21	63,02	34,47	57,6	26,46	1,37	0,46	31,33	31,14	1,6	1,29	42,13	40,33	1,94	0,75	1,48	0,7	4	0,23	0,46
ST 7	57	186,64	11	976,6	383,23	2,55	6	18	1556,8	259,5	1531,91	1,02	1,99	0,7	0,72	0,48	5	6	1,03	1,03	1,05	1,1	44,35	29,57	56,4	42,52	56,2	39,81	47,71	34,86	84,89	49,07	63,53	32,38	1,17	0,16	40,69	41,98	1,33	0,36	37,07	37,54	1,29	0,18	1,66	1,2	4	0,35	0,47
ST 8	61,3	223,8	6	757,8	461,6	1,64	4	23	2807,9	702	2695,76	1,04	1,47	0,76	0,75	0,58	6	7	1,03	1,03	1,03	1,1	57	35,54	71,2	42,21	59,83	37,24	50,84	35,2	77,14	37,99	66,73	33,68	1,16	0,17	58,31	50,5	1,38	0,85	56,15	59,62	1,08	0,06	1,18	0,12	6	0,18	0,38
ST 9	50,4	181,92	23	1711,6	1450,99	1,18	3	19	2514,5	838,2	2491,38	1,01	1,2	0,89	0,9	0,79	7	6	1,02	1,03	1,1	1,1	44,91	38,93	68,99	37,89	62,03	36,02	39,47	32,15	71,75	43,72	63,46	46,69	1,23	0,32	35,66	33,27	1,27	0,52	61,33	68,19	1,26	0,35	1,27	0,41	6	0,18	0,32
ST 10	54,7	185,42	47	4742,5	2310,08	2,05	2	27	2221,9	1110,9	2158,28	1,03	1,47	0,79	0,78	0,63	14	9	1,04	1,04	1,26	1,13	48,48	42,37	75,98	44,29	68,01	42,48	44,1	38,4	61,66	39,24	54,54	35,6	1,27	0,37	49,92	66,66	1,34	0,47	39,67	41,37	2,53	2,28	1,37	0,35	5	0,12	0,26
ST11	60,2	226,04	1	225,6	209,99	1,07	6	12	1992,9	332,1	1741,15	1,14	1,22	0,86	0,78	0,75	2	5	1,02	1	0,98	1,06	13,35	12,37	37,6	49,07	35,25	41,79	35,28	32,98	62,9	35,37	52,98	25,21	1,05	0,01	75,2	34,99	1,15	0,14	66,43	57,83	1,03	0	1,17	0,12	6	0,2	0,35
ST12	48,7	166,31	2	322,3	284,99	1,13	3	25	2915,9	972	2752,51	1,06	1,12	0,91	0,88	0,82	3	7	1,04	1,01	0,99	1,09	68,6	69,54	92,03	38,98	70,23	41,65	42,53	31,98	61,14	34,29	53,99	26,48	1,12	0,06	64,5	57,5	1,21	0,26	55,03	49,09	1,09	0	1,36	0,42	5	0,22	0,3
ST13	50,5	170,85	10	1359,8	863,18	1,58	6	8	1585,2	264,2	2322,49	0,68	1,46	0,78	0,84	0,61	6	4	1,04	1,03	1,02	1,09	44,7	39,08	71,32	30,98	61,1	24,79	28,61	20,96	76,96	37,56	53,96	28,62	1,2	0,21	64,76	80,52	1,2	0,14	72,06	74,91	1,69	0,82	1,15	0,1	6	0,31	0,42
ST14	52,3	193,95	4	932,2	546,4	1,71	9	28	2746,7	305,2	2965,09	0,93	1,13	0,92	0,89	0,85	4	6	1,04	1,04	1,01	1,15	44,68	39,82	86,53	30,79	66,95	29,36	33,91	26,55	76,58	40,25	62,36	32,18	1,19	0,23	103,59	69,94	1,26	0,31	42,26	35,98	1,11	0,07	1,41	0,43	4	0,42	0,4
ST15	74,5	211,92	11	1493,3	765,19	1,95	4	22	1897,3	474,3	2227,26	0,85	2,2	0,57	0,48	0,32	9	6	1,06	1,05	1,07	1,1	52,02	37,76	54,76	33,28	50,22	32,67	46,39	33,91	77,26	47,16	67,8	40,74	1,29	0,23	64,93	72,29	1,36	0,45	39,53	47,69	1,41	0,13	1,52	0,7	5	0,31	0,44
ST16	59,3	181,99	8	320,5	235,32	1,36	5	17	2305,9	461,2	2514,8	0,92	1,63	0,76	0,65	0,57	6	6	1,05	1,04	1,05	1,1	66,33	31,26	85,08	50,32	65,79	40,6	39,38	36,54	69,19	42,77	59,26	29,39	1,23	0,13	20,03	17,12	1,31	0,34	62,32	53,45	1,28	0,26	1,19	0,12	6	0,14	0,26
ST17	53,1	188,15	7	1084	672,53	1,61	4	22	2716	679	3162,28	0,86	1,3	0,83	0,84	0,69	8	7	1,03	1,06	1,02	1,12	36,43	22,85	88,63	41,95	74,95	35,03	35,92	28,22	57,12	40,14	50,29	30,91	1,25	0,18	72,25	75,44	1,23	0,4	57,79	56,36	1,48	0,38	1,3	0,26	9	0,15	0,24
ST18	61,4	235,58	2	757,5	371,95	2,04	3	28	2656,8	885,6	2666,65	1	1,4	0,85	0,79	0,72	3	8	1,05	1,06	1,04	1,11	100,15	54,79	72,83	30,52	73,28	36,35	35,87	28,77	69,11	43	59,94	38,39	1,37	0,48	151,48	170,01	1,36	1,31	46,61	43,26	1,53	0,66	1,28	0,31	8	0,14	0,28
I18	47,9	116,52	13	1662,5	2209,87	0,75	6	13	2105,7	350,92	3521,15	0,6	1,29	0,86	0,64	0,74	5	4	1,08	1,07	1,06	1,15	38,46	38,05	97,62	22,95	88,24	28,26	38,63	27,09	84,13	29,23	78,56	34,53	1,34	0,27	55,41	64,52	1,39	0,33	63,82	53,03	1,29	0,14	1,3	0,24	5	0,37	0,46
I19	68,4	192,43	64	5734,8	2766,67	2,07	5	13	2388,8	477,8	2028,09	1,18	2,28	0,62	0,52	0,38	18	4	1,04	1,04	1,17	1,08	42,54	41,03	73,86	32,29	60,29	26,24	22,19	24,65	70,35	40,61	55,04	33,82	1,24	0,32	44,46	47,33	1,3	0,39	77,07	61,19	2,18	1,02	1,27	0,46	6	0,19	0,25
ST19.1	79,3	177,6	222	20436,5	15658,8	1,31	5	22	3105,4	621,1	2675,02	1,16	2,41	0,46	0,35	0,21	25	6	1,07	1,13	1,4	1,13	50,07	40,79	65,29	40,1	58,74	38,59	50,96	32,25	57,24	35,27	52,32	37,13	1,36	0,42	45,82	59,48	1,32	0,28	63,37	69,66	3,42	2,84	1,44	0,38	7	0,22	0,4
I20	68,5	256,16	35	2804,7	809,89	3,46	5	36	3517	703,4	2193,16	1,6	1,2	0,82	0,69	0,67	9	6	1,03	1,03	1,13	1,14	61,84	43,34	74,93	40,79	66,93	39,09	33,03	27,87	59,28	40,19	50,05	31,13	1,23	0,44	38,42	36,46	1,15	0,16	44,52	44,91	1,63	0,53	1,26	0,25	6	0,15	0,31
I21	49,6	187,35	26	3869,5	1867,12	2,07	6	48	4811	801,8	4121,53	1,17	1,16	0,93	0,96	0,86	9	9	1,05	1,06	1,11	1,21	55,94	44,21	81,19	43,42	58,96	38,75	48,44	37,4	77,33	39,65	67,46	34,61	1,31	0,27	73,01	83,82	1,32	0,3	46,71	44,34	2,93	3,57	1,96	1,48	6	0,33	0,33
I22	49	169,52	6	961,1	947,82	1,01	8	47	5779,1	722,4	8449,57	0,68	1,5	0,82	0,89	0,68	6	8	1,06	1,03	1,04	1,22	46,35	55,85	69,7	35,98	53,13	27,29	43,86	36,38	77,58	36,08	63,21	33,04	1,22	0,1	73,94	53,84	1,47	0,63	56,66	54,1	1,51	0,32	1,54	0,98	9	0,23	0,39
I23	55,9	188,15	66	12266,1	11515,3	1,07	10	62	5335,2	533,5	6188,25	0,86	1,65	0,74	0,76	0,54	13	9	1,07	1,06	1,17	1,23	43,76	39,62	80,78	38,15	63,45	34,27	38,55	35,04	79,98	38,44	59,22	28,79	1,34	0,24	92,92	121,07	1,47	0,49	39,81	45,64	2,98	2,63	1,53	0,64	5	0,33	0,39
I24	65,3	315,38	6	680,5	1272,02	0,53	7	34	5304	757,7	10352	0,51	1,1	0,95	0,93	0,9	5	7	1,06	1,09	1,05	1,15	49,36	35,7	99,51	33,33	94,86	36,46	32,23	28,78	86,87	37,95	73,83	38,18	1,3	0,15	52,34	42,3	1,37	0,28	71,67	68,42	1,26	0,08	1,49	0,3	6	0,2	0,27
I25	59,3	193,93	65	9539,7	13920,1	0,69	13	57	8379,5	644,6	15033,8	0,56	1,52	0,73	0,69	0,53	22	9	1,06	1,09	1,18	1,21	47,13	36,94	95,04	36,55	82,77	35,31	42,35	35,7	85,78	34,95	71,78	31,9	1,43	0,57	73,95	103,57	1,45	0,49	65,98	66,15	2,76	1,52	1,71	0,48	8	0,22	0,28
I26	61,5	239,41	41	10373,9	17052,2	0,61	9	59	7847,3	871,9	16244,3	0,48	1,35	0,86	0,8	0,74	12	9	1,1	1,06	1,13	1,23	46,91	39,46	91,78	31,75	81,37	29,59	41,86	32,83	97,88	36,8	82,1	36,18	1,26	0,19	123,5	171,73	1,49	0,59	61,31	58,43	2,51	2,1	1,51	0,37	7	0,16	0,28
I27	58,2	237,01	167	13335,8	8403,79	1,59	7	35	4479,7	640	5619	0,8	1,32	0,85	0,88	0,72	22	12	1,04	1,04	1,35	1,19	47,17	37,77	75,42	39,65	64,9	36,23	50,32	38,32	66,46	31,31	59,86	27,57	1,44	0,6	39,57	39,44	1,42	0,6	57,43	73,84	3,95	3,27	1,47	0,34	7	0,23	0,31
I28	52,3	184,34	22	3208,1	5331,14	0,6	8	41	6668,8	833,6	11678,1	0,57	1,09	0,93	0,85	0,87	8	8	1,08	1,1	1,04	1,36	43,31	30,88	83	32,4	69,58	29,92	47,52	39,19	81,37	43,2	66,69	41,17	1,4	0,49	69,74	91,56	1,45	0,64	74,1	106,15	1,71	0,44	1,6	0,53	10	0,13	0,22
ST20	47,9	82,62	25	2140,7	2448,51	0,87	3	3	768,5	256,2	1097,65	0,7	1,94	0,62	0,45	0,38	17	4	1,04	1,04	1,08	1,04	46,15	34,99	70,12	41,35	57,95	36,05	36,47	19,69	82,75	51,71	65,03	36,26	1,33	0,26	41,97	67,13	1,32	0,19	85,4	42,05	1,46	0,17	1,23	0,04	7	0,2	0,1
ST21	52,9	158,9	191	8504,7	6666,04	1,28	3	9	1104,3	368,1	2105,49	0,52	1,26	0,86	0,71	0,74	41	5	1,1	1,05	1,22	1,05	53,09	40,45	61,17	36,41	54,85	31,57	41,96	25,9	77,75	41,43	63,81	33,46	1,32	0,66	22,26	27,12	1,61	1,11	52,59	48,35	1,82	1,77	1,46	0,2	5	0,28	0,51
ST22	60,1	152,88	131	9476,3	7080,22	1,34	2	15	1735,8	867,9	2004,66	0,87	1,42	0,69	0,53	0,48	27	11	1,02	1,06	1,17	1,04	49,1	42,05	62,54	40,25	53,32	34,39	45,43	44,67	54,21	39,03	50,61	31,15	1,24	0,44	36,03	51,19	1,16	0,23	54,25	56,87	2,1	1,51	1,38	0,76	11	0,18	0,18
ST23	70,7	216,33	4	1077	613,61	1,76	5	18	2200,3	440,1	2385,83	0,92	2,2	0,58	0,54	0,33	4	7	1,04	1,03	1,06	1,08	43,94	37,1	88,6	47,55	55,24	40,04	34,99	31,48	64,85	41,02	52,01	30,84	1,15	0,09	119,67	66,84	1,17	0,16	55,01	50,85	1,11	0,04	1,15	0,1	4	0,13	0,39
ST24	53	174,49	1	887,3	514,24	1,73	5	21	3092,1	618,4	3212,8	0,96	1,67	0,73	0,78	0,53	2	7	1,04	1,03	1,06	1,08	39,35	41,93	81,6	36,2	47,75	10,82	33,27	22,18	70	35,26	57	30,52	1,08	0,06	295,77	328,72	1,18	0,13	65,78	50,83	1,04	0	1,16	0,12	8	0,2	0,26
ST25	95,4	299,5	2	1011	523,13	1,93	5	39	3351,9	670,4	3597,8	0,93	2,88	0,51	0,41	0,26	3	8	1,04	1,03	1,07	1,11	44,15	36,5	79,03	21,63	72,35	26,9	32,43	24,4	67,11	41,24	52,59	34,42	1,24	0,18	202,2	136,36	1,23	0,27	42,43	36,79	1,27	0,15	1,17	0,13	5	0,16	0,41
I30	52,1	171,66	91	7001,2	5874,73	1,19	5	71	5781	1156,2	6147,32	0,94	1,3	0,84	0,8	0,71	14	16	1,1	1,17	1,19	1,15	60,55	39,3	67,97	35,12	64,15	35,96	51,02	40,55	63,55	38,65	57,79	38,5	1,25	0,32	38,05	39,96	1,31	0,52	39,87	40,4	2,59	1,48	1,53	0,5	6	0,15	0,31
I31	57,2	154,84	78	4149,6	3259,14	1,27	7	27	4007,5	572,5	5601,27	0,72	2,32	0,63	0,59	0,39	14	6	1,07	1,09	1,11	1,09	53,49	33,92	64,14	33,61	58,34	31,52	45,68	35,56	59,2	28,3	53,43	30,45	1,19	0,23	25,94	25,74	1,21	0,15	66,79	65,31	1,91	0,8	1,45	0,45	6	0,18	0,28
ST19.2	79,3	177,6	222	20436,5	15658,8	1,31	5	22	3105,4	621,1	2675,02	1,16	2,41	0,46	0,35	0,21	25	6	1,07	1,13	1,4	1,3	50,07	40,79	65,29	40,1	58,74	38,59	50,96	32,25	57,24	35,27	52,32	37,13	1,36	0,42	45,82	59,48	1,32	0,28	63,37	69,66	3,42	2,84	1,44	0,38	7	0,22	0,4
I33	39,9	97,9	110	5354,1	4295,39	1,25	6	84	2810,4	468,4	5226,94	0,54	1,16	0,9	0,77	0,82	17	14	1,06	1,08	1,13	1,13	50,27	41,15	60,65	33,13	55,95	34,51	49,14	38,65	53,49	33,18	51	36,24	1,24	0,33	24,33	35,41	1,14	0,25	16,53	21,73	2,81	1,44	1,25	0,36	6	0,32	0,26
NPY1	46,9	118,21	442	21341,5	16831,2	1,27	5	13	2646,2	529,2	5333,93	0,5	1,37	0,83	0,67	0,69	22	6	1,07	1,15	1,37	1,07	54,22	36,05	62,47	36,19	57,39	35,33	36,53	33,25	56,81	41,58	50,23	38,69	1,17	0,35	23,98	23,89	1,18	0,15	85,36	86,04	3,36	2,8	1,61	1,06	7	0,23	0,31
ST26	46,9	164,33	338	23193	18324,2	1,27	3	28	2314	771,3	4265,14	0,54	1,38	0,84	0,94	0,71	40	8	1,07	1,13	1,29	1,09	54,12	39,59	57,61	34,99	53,31	35,74	40,63	30,65	50,35	32,55	45,46	33,42	1,22	0,34	34,26	53,54	1,33	0,45	39,22	40,58	2,42	1,99	1,43	0,24	5	0,14	0,31
I34	49,6	141,76	198	15799,5	12337,2	1,28	5	22	3195,3	639,1	3424,7	0,93	1,65	0,72	0,73	0,51	22	7	1,17	1,28	1,35	1,16	60,08	34,4	76,11	39,12	70,29	36,5	44,34	29,65	71,32	35,7	64,72	36,21	1,67	0,69	39,8	49,4	1,43	0,3	65,21	66,29	4,68	2,53	1,51	0,3	5	0,18	0,4
I35	44,3	128,26	40	5162,8	4013,94	1,29	8	51	2356,4	294,5	2301,8	1,02	1,29	0,85	0,82	0,73	15	11	1,1	1,08	1,12	1,18	54,23	42,53	58,92	36	52,34	36,32	49,05	34,94	59,58	33,26	50,96	29,2	1,32	0,7	63,74	142,24	1,28	0,34	21,42	26,29	1,97	1,46	1,3	0,31	3	0,5	0,44
I40	55,2	197,59	108	8212,6	6879,05	1,19	5	27	1975,7	395,1	1854,23	1,07	1,42	0,8	0,81	0,64	26	7	1,06	1,12	1,13	1,15	51,1	41,69	62,62	37,81	55,58	36,14	42,35	35,72	48,35	30,3	41,58	30,17	1,34	0,43	37,84	55,88	1,28	0,54	33,48	32,98	2,51	1,27	1,21	0,18	3	0,35	0,54
I41	74,6	323,88	108	14506,2	11348	1,28	8	37	3979,7	497,43	6783,08	0,59	1,81	0,68	0,73	0,46	21	11	1,05	1,07	1,28	1,16	48,43	42,21	61,96	38,7	55,34	38,78	39,85	34,82	45,79	31,22	41,02	27,33	1,19	0,24	66,85	83,77	1,33	0,37	48,53	42,2	2,98	2,46	1,39	0,39	13	0,28	0,3
I42	49,1	112,9	39	4083,2	3176,76	1,29	5	23	1963,5	392,7	2476,16	0,79	1,66	0,63	0,59	0,4	13	6	1,05	1,05	1,16	1,13	45,41	39,86	56,23	36,84	48,44	35,76	39,63	33,21	44,41	32,76	39,12	29,02	1,3	0,48	52,35	68,68	1,29	0,66	38,5	41,39	2,39	1,95	1,29	0,24	8	0,38	0,4
I43	46,5	120,18	74	7695,3	5925,55	1,3	5	35	2380,2	476	2470,17	0,96	1,36	0,77	0,7	0,59	14	8	1,05	1,04	1,2	1,16	44,59	39,88	58,18	33,98	49	32,16	39,41	31,44	54,26	31,29	47,87	29,29	1,24	0,26	51,65	71,19	1,31	0,35	31,74	32,32	3,18	2,87	1,29	0,23	3	0,41	0,47
I44	91,2	219,01	305	11577,1	9031,43	1,28	4	47	1502,2	375,5	2206,93	0,68	2,49	0,49	0,33	0,24	52	10	1,06	1,11	1,3	1,13	58,08	41,08	69,7	39,97	61,62	35,79	48,81	39,18	64,89	41,33	53,33	33,83	1,37	0,59	18,76	22,75	1,21	0,2	15,17	20,15	7,27	8,3	1,27	0,17	6	0,11	0,24
I45	97,1	246,88	301	18401,5	14494,1	1,27	6	52	3833,7	639	3948,42	0,97	3,4	0,41	0,33	0,17	31	10	1,07	1,12	1,4	1,16	49,9	39,94	62,3	36,31	55,28	33,99	47,21	37,63	58,18	33,88	53,3	34,46	1,51	0,87	30,52	40,21	1,45	0,67	34,85	41,94	2,78	4,37	1,4	0,28	6	0,18	0,35
ST27	100	175,62	353	21716,1	21579,5	1,01	3	7	1125,5	375,2	1666,75	0,68	2,19	0,49	0,22	0,24	29	4	1,02	1,06	1,4	1,03	47,68	40,77	64,14	41,9	52,71	35,19	27,68	16,24	47,01	38,96	32,61	23,83	1,21	0,32	30,72	30,79	1,07	0,05	66,19	53,23	3,07	3,25	1,06	0,02	7	0,1	0,19
ST28	70,7	195,98	25	1715,3	854,99	2,01	4	20	2089,3	522,3	1343,38	1,56	1,38	0,71	0,49	0,51	10	9	1,05	1,07	1,16	1,11	50,95	33,89	75,01	36,12	65,96	30,51	31,21	23,05	76,62	35,3	62,63	27,3	1,58	0,46	33,63	29,09	1,45	0,38	47,49	41,77	1,79	0,6	1,29	0,15	5	0,18	0,47
ST29	69,9	186,08	351	22935	10431,7	2,2	3	14	1498,7	499,6	862,21	1,74	2,18	0,62	0,48	0,38	29	5	1,04	1,05	1,35	1,08	45,31	41,9	76,62	36,9	64,11	34,17	40,8	39,11	89,09	41,63	68,69	39,51	1,46	1,12	32,63	37,21	1,48	0,79	48,35	41,79	3,68	3,21	1,96	1,25	5	0,24	0,33
ST30	41,4	122,08	117	6829,5	6057,25	1,13	3	13	1190,9	397	1478,49	0,81	1,21	0,91	0,9	0,83	32	7	1,04	1,05	1,15	1,04	48,32	39,19	62,59	40,86	53,54	33,72	38,86	36,89	54,7	29,09	52,16	26,06	1,3	0,46	29,06	36,5	1,31	0,46	41,07	42,66	2,46	2,11	1,28	0,13	7	0,24	0,34
ST31	53,9	109,33	50	3428,3	3377,81	1,01	7	10	1261,5	180,2	2358,43	0,53	1,98	0,65	0,47	0,42	19	5	1,03	1,05	1,14	1,08	50,32	44,15	71,32	43,84	55,74	35,42	43,76	37,61	63,84	36,31	58,71	40,71	1,21	0,28	33,95	48,63	1,48	0,51	46,72	36,3	1,17	0,14	1,49	0,5	5	0,41	0,35
ST32	61,3	146,65	125	4850,4	4414,33	1,1	4	29	3030	757,5	3826,22	0,79	1,5	0,69	0,49	0,48	19	7	1,05	1,05	1,22	1,15	53,85	39,78	66,61	41,88	59,25	34,99	51,62	38,37	69,16	38,45	60,62	34,1	1,27	0,63	19,33	26,04	1,48	0,53	48,87	45,46	2,61	1,08	1,68	0,75	4	0,26	0,39
ST33	99,2	176,11	262	14268,4	12986,6	1,1	3	3	731,1	243,7	875,3	0,84	4,41	0,35	0,23	0,12	26	3	1,01	1,04	1,32	1,04	40,75	36,12	60,52	40,6	49,52	32,78	58,77	51,04	71,97	45,49	48,23	21,11	1,21	0,39	27,28	32,52	1,13	0,14	81,22	79,11	1,41	0,94	1,05	0,02	6	0,12	0,19
ST34	45,3	138	401	20000	15800	1,27	2	12	1220	612	2820	0,43	1,46	0,8	0,85	0,64	29	6	1,05	1,13	1,36	1,04	51,38	37,61	53,35	34,05	50,65	34,57	43,2	29,59	53,34	37,84	48	32,93	1,15	0,28	24,82	31,08	1,17	0,2	47,07	40,02	2,8	3,24	1,3	0,26	7	0,13	0,27
ST35	51	177	573	22700	17500	1,3	5	24	2190	438	3500	0,63	1,58	0,77	0,85	0,59	43	8	1,02	1,09	1,41	1,12	51	37,43	53,88	33,36	50,94	34,05	30,59	20,04	32,25	18,33	31,94	18,15	1,2	0,51	19,65	30,2	1,06	0,07	41,26	31,1	1,76	1,02	1,12	0,12	4	0,2	0,32
NPY2	51,6	158	173	11300	11900	0,95	3	27	2510	838	4280	0,59	1,93	0,64	0,74	0,41	15	7	1,04	1,08	1,29	1,08	57,23	43,39	51,86	36,58	50,48	38,13	43,67	37,14	42,85	30,39	41,53	33,57	1,22	0,43	32,06	31,52	1,16	0,32	44,12	35,11	3,07	1,22	1,34	0,54	5	0,25	0,52
NPY3.1	45	129	269	17300	24600	0,7	8	43	2580	322	3440	0,75	1,81	0,71	0,8	0,5	19	6	1,03	1,06	1,29	1,15	44,82	36,14	45,55	35,98	41,92	33,94	43,06	34,14	45,6	29,3	42,53	28,52	1,23	0,44	31,63	39,24	1,15	0,29	27,11	22,52	2,25	1,57	1,26	0,53	3	0,33	0,64
NPY4	59,6	239	241	15700	13500	1,16	8	40	2400	300	4510	0,53	1,54	0,8	0,85	0,63	18	8	1,03	1,05	1,45	1,15	51,29	40,73	46,62	34,49	45,52	35,45	40,89	31,23	36,48	23,78	35,24	25,31	1,2	0,39	31,96	41,82	1,15	0,34	27,23	23,21	3,16	2,61	1,22	0,28	3	0,48	0,48
NPY5.1	45,6	154	310	16700	18800	0,89	9	32	1770	197	2490	0,71	1,3	0,87	0,93	0,76	18	6	1,03	1,08	1,41	1,13	49,71	41,2	49,9	33,86	46,26	34,6	44,68	30,13	47,7	31,72	42,66	29,94	1,2	0,31	26,65	30,98	1,24	0,34	24	24,2	2,91	2,6	1,32	0,26	4	0,59	0,34
NPY6	54	218	359	23900	22800	1,05	4	44	2610	652	3600	0,73	1,28	0,87	0,94	0,75	26	7	1,04	1,08	1,34	1,13	52,87	39,61	50,63	36,9	49,06	36,79	36,04	27,09	36,04	27,09	36,04	27,09	1,23	0,41	32,15	41,63	1,1	0,17	27,75	24,72	3,07	2,29	1,29	0,29	4	0,47	0,44
NPY7	48,5	174	307	21900	20300	1,08	8	34	3700	462	4860	0,76	1,36	0,84	0,93	0,71	19	7	1,02	1,06	1,41	1,13	45,26	38,84	43,43	33,89	41,47	34,44	29,43	22,1	32,8	19,62	28,64	19,44	1,15	0,31	35,11	49,28	1,05	0,09	48,02	50,93	3,58	3,06	1,1	0,16	7	0,22	0,4
NPY8	45,5	152	236	13400	12300	1,09	7	40	2400	342	3950	0,61	1,33	0,82	0,92	0,68	18	7	1,06	1,1	1,44	1,15	52,13	37,66	52,7	32,53	48,75	32,81	42,72	29,43	46,7	25,46	41,85	23,86	1,26	0,33	27,55	28,92	1,16	0,2	27,55	22,41	3,46	2,25	1,18	0,17	3	0,58	0,42
ST36.1	58	209	205	13300	10800	1,23	5	36	3390	679	7580	0,45	1,52	0,77	0,78	0,59	27	7	1,1	1,12	1,25	1,12	49,65	35,61	55,77	33,38	50,35	32,96	41,78	31,92	50,58	30,99	46,6	32,38	1,16	0,2	31,71	38,76	1,25	0,34	44,12	38,79	2,2	2,27	1,48	0,63	7	0,14	0,26
ST37	69,1	227	132	6250	4920	1,27	9	46	2400	267	4020	0,6	1,84	0,62	0,6	0,39	13	12	1,07	1,08	1,29	1,1	46,8	33,43	59,68	31,85	53,37	31,43	47,72	34,21	59,32	31,63	53,32	32,09	1,14	0,14	23,5	24,62	1,17	0,18	23,33	30,74	3,1	1,69	1,25	0,18	5	0,26	0,33
ST38	60	188	430	26500	20400	1,3	6	20	2710	451	2840	0,95	1,48	0,7	0,66	0,49	37	6	1,13	1,15	1,42	1,14	52,87	36,83	65,55	35,85	57,97	33,44	44,33	29,84	64,42	37,69	61,49	30,07	1,46	0,57	30,81	44,12	1,69	0,69	58,86	46,84	2,37	1,57	1,62	0,49	4	0,36	0,46
PV1.1	73,7	337	565	44900	35900	1,25	10	32	6070	607	11500	0,53	1,96	0,73	0,78	0,54	22	6	1,02	1,05	1,51	1,15	42,59	34,15	46,2	31,55	42,8	31,53	36,05	25,39	40,8	25,75	38,03	24,42	1,14	0,22	39,67	37,79	1,14	0,21	83,17	78,71	2,72	1,75	1,18	0,37	6	0,19	0,28
PV2	53,5	203	281	19400	15000	1,29	6	19	2790	465	7190	0,39	1,54	0,78	0,89	0,6	20	5	1,03	1,05	1,44	1,15	41,81	34,09	46,19	32,16	42,64	32,47	37,81	35,47	40,41	31,24	36,45	34,01	1,13	0,21	34,18	32,04	1,15	0,21	63,36	63,89	3,56	2,94	1,18	0,32	5	0,26	0,34
PV3	59,8	259	328	23400	18200	1,29	6	25	3380	563	7210	0,47	1,34	0,84	0,91	0,7	20	6	1,05	1,05	1,41	1,11	42,92	34,28	47,55	31,69	44,04	31,74	37,79	32,39	42,06	29,65	40,62	32,42	1,17	0,26	35,6	34,01	1,19	0,33	58,25	56,55	2,61	1,96	1,23	0,33	7	0,26	0,28
PV4	63,8	281	388	25900	20100	1,23	6	30	3690	615	7060	1,05	1,27	0,86	0,87	0,73	20	6	1,04	1,04	1,51	1,16	44,2	35,58	48,1	31,82	44,23	32,09	38,44	29,21	40,9	26,52	38,53	27,63	1,16	0,24	33,29	33,96	1,25	0,47	56,75	57,68	3,48	2,23	1,3	0,52	6	0,28	0,34
PV5	55,3	228	328	20400	16300	1,23	5	39	4980	997	9200	1,05	1,3	0,87	0,94	0,75	19	7	1,03	1,06	1,42	1,15	46,14	34,54	53	31,97	48,5	32,68	37,99	32,13	41,19	29,78	36,89	27,48	1,17	0,35	30,92	28,06	1,16	0,33	59,33	56,79	2,52	1,64	1,16	0,19	8	0,17	0,27
PV6.1	56,7	238	280	17900	13800	1,3	7	17	1970	281	4710	0,42	1,45	0,82	0,93	0,68	24	5	1,03	1,05	1,44	1,1	46,73	37,52	51,91	36,65	47,7	35,58	32,66	28,63	31,98	20,84	30,28	20,77	1,14	0,25	32,04	31,06	1,14	0,25	50,49	43,56	2,83	3,26	1,15	0,22	5	0,33	0,33
ST39 (Mt)	70,8	234	360	14500	11400	1,27	5	69	3970	794	5360	0,74	1,66	0,67	0,59	0,45	34	15	1,06	1,07	1,39	1,14	45,11	33,76	57,77	31,65	51,86	30,61	41,72	31,03	55,83	25,07	51,59	28,22	1,17	0,18	20,04	25,26	1,22	0,22	27,37	44,31	1,56	0,5	1,29	0,17	7	0,19	0,29
ST40	57,2	187	256	18300	14400	1,27	8	32	3860	483	5830	0,66	1,65	0,72	0,72	0,52	19	8	1,05	1,09	1,3	1,14	47,05	33,47	59,42	32,56	52,72	30,41	45,66	36,69	54,24	25,39	51,26	29,51	1,23	0,23	35,1	39,16	1,21	0,21	53,63	65,5	2,34	1,16	1,28	0,33	5	0,21	0,27
ST41	46,6	132	289	18900	14700	1,29	6	83	3760	626	5700	0,66	1,64	0,73	0,76	0,54	19	12	1,05	1,06	1,32	1,11	43,83	34,44	53,35	31,95	48,21	30,73	49,98	36,66	54,91	31,46	52,26	33,4	1,18	0,32	32,52	43,88	1,11	0,18	21,83	35	2,14	1,42	1,27	0,28	7	0,18	0,26
NPY 9	46,7	132	470	19000	14600	1,3	8	59	2450	306	3190	0,77	1,26	0,84	0,76	0,7	22	12	1,06	1,12	1,43	1,13	53,58	35,6	59,17	31,91	54,72	31,82	48,41	32,45	58,71	32,49	53,26	32,44	1,2	0,29	20,26	21,69	1,22	0,29	19,44	26,73	2,54	1,41	1,33	0,26	4	0,42	0,38
PV 7	58	145	350	17000	19600	0,87	6	28	3500	584	8050	0,43	1,68	0,73	0,54	0,54	20	6	1,1	1,11	1,35	1,09	51,05	35,75	57,29	32,71	53,17	32,61	43,17	29,41	58,92	32,93	53,74	32,49	1,18	0,23	24,19	30,27	1,28	0,26	56,48	60,87	2,27	1,13	1,33	0,2	5	0,19	0,29
PV 8	71,2	198	735	31600	25000	1,26	7	36	4410	629	6550	0,67	1,47	0,64	0,49	0,42	37	7	1,05	1,1	1,47	1,09	49,37	36,28	55,84	32,47	51,65	32,55	33,14	26,61	43,25	27,48	37,35	25,18	1,18	0,29	21,52	26,2	1,17	0,21	56,47	55,94	2,47	1,56	1,17	0,21	8	0,13	0,23
ST45 (Mt)	60,2	153	347	18500	14300	1,29	6	42	3570	595	3400	1,05	2,14	0,59	0,53	0,35	28	15	1,04	1,09	1,39	1,13	47,29	33,33	58,91	33,82	54,26	32,5	39,27	34,12	47,06	31,38	43,18	32,13	1,35	0,49	26,67	28,68	1,18	0,29	39,68	57,17	2,79	1,33	1,13	0,1	7	0,14	0,25
I46	37	87,1	107	13000	9970	1,3	3	15	1500	499	1840	0,82	1,21	0,83	0,8	0,7	16	7	1,05	1,07	1,21	1,1	48,34	40,72	54,17	35,22	47,97	35,13	38,55	31,22	43,48	27,2	36,2	25,09	1,21	0,37	60,42	76,4	1,33	0,48	45,36	43,81	3,03	2,76	1,21	0,23	4	0,29	0,48
I47	65,3	185	74	12700	9870	1,29	7	22	3060	438	4810	0,64	1,93	0,6	0,54	0,36	16	5	1,04	1,09	1,18	1,09	52,56	41,21	58,37	38,52	53,06	37,76	49,07	40,4	55	36,43	50,95	36,93	1,29	0,33	86,55	114,92	1,38	0,62	62,53	71,19	2,37	2,09	1,18	0,16	6	0,2	0,32
PV9	74,4	202	309	24898	19516	1,28	7	15	1539	220	1750	0,88	2,08	0,61	0,45	0,37	17	4	1,03	1,06	1,46	1,09	37,49	33,16	53,05	35,89	46,07	34,14	29,6	27,02	38,07	22,29	32,42	25,14	1,39	0,62	40,22	36,86	1,12	0,15	41,58	45,84	2,42	1,7	1,06	0,06	6	0,4	0,3
ST46	61,2	174	107	5410	4230	1,28	4	5	516	129	632	0,82	3,01	0,56	0,58	0,31	14	5	1,09	1,15	1,3	1,01	49,69	34,63	66,84	34,38	54,4	29,79	23,32	10,4	60,01	36,4	36,94	26,83	1,37	0,37	25,17	20,48	1,23	0,21	36,84	23,92	2,52	1,73	1,13	0,03	3	0,4	0,38
ST47	46,4	150	176	16800	12900	1,3	3	10	1200	399	1360	0,88	1,61	0,75	0,87	0,57	15	4	1,13	1,18	1,35	1,06	43,99	30,78	69,77	34,84	53,99	30,89	33,49	17,25	72,64	34,8	45,69	22,75	1,44	0,53	47,66	50,1	1,23	0,14	51,98	58,57	3,21	1,9	1,27	0,18	5	0,34	0,36
ST48	46	135	272	12400	9600	1,29	4	24	2100	525	2160	0,97	1,31	0,83	0,8	0,68	30	6	1,09	1,15	1,37	1,15	50,82	38,58	65,1	37,14	58,45	34,45	46,92	29,94	60,66	35,93	53,88	31,16	1,44	0,49	22,75	24,3	1,4	0,38	40,39	38,67	3	1,83	1,33	0,23	6	0,38	0,32
I48 (Mt)	46,2	158	234	13148	10422	1,26	6	34	3426	571	3805	0,9	1,4	0,82	0,93	0,67	33	6	1,03	1,05	1,3	1,15	49,84	42,64	56,74	39,22	51,89	38,21	37,78	30,53	42,98	29,79	39,86	31,36	1,41	0,9	28,03	34,12	1,44	1,02	46,3	42,95	1,49	0,46	1,3	0,57	5	0,32	0,38
I49 (Mt)	49,6	166	167	11091	8653	1,28	4	26	2708	677	2748	0,99	1,48	0,77	0,84	0,6	27	9	1,03	1,12	1,31	1,11	50,29	41,66	60,35	35,97	53,95	35,73	29,39	21,92	40,31	30,56	38,53	27,79	1,39	0,75	33,11	36,03	1,54	2,15	48,34	50,67	2,29	2,36	1,28	0,8	6	0,22	0,31
I50 (Mt)	51,6	193	344	20205	15842	1,28	5	26	3476	695	2985	1,16	1,12	0,91	0,91	0,82	21	6	1,04	1,04	1,38	1,16	46,81	38,86	51,26	34,93	46,72	33,42	41,44	30,89	49,9	28,78	44,94	26,39	1,32	1,09	29,32	35,1	1,29	0,32	60,98	60,73	2,57	2,09	1,48	0,51	5	0,28	0,36
I51	63,6	216	397	20857	16425	1,27	5	18	1074	215	1150	0,93	1,71	0,68	0,67	0,47	29	7	1,09	1,07	1,52	1,12	45,59	39,91	54,26	36,69	46,96	34,64	42,73	27,58	58,22	34,54	47,2	28,03	1,37	1	26,3	31,92	1,37	0,47	26,21	26,47	3,23	2,94	1,26	0,18	2	0,76	0,24
I52	48,4	170,65	26	4480	3638,32	1,23	7	108	5377,5	768,2	6062,61	0,89	1,14	0,91	0,91	0,83	11	10	1,1	1,1	1,15	1,25	59,03	44,01	67,58	35,79	61,03	32,52	42,3	31,23	56,25	33,29	46,77	27,85	1,5	0,45	84,52	104,06	1,35	0,5	24,12	24,86	2,28	0,44	1,38	0,44	4	0,34	0,47
I53	49,6	165	56	10100	7850	1,29	7	18	2730	390	2880	0,95	1,5	0,83	0,84	0,69	12	5	1,08	1,1	1,19	1,13	55,83	44,6	66,69	37,12	57,57	34,61	46,52	38,54	43,29	34,16	42,63	31,72	1,43	0,66	89,56	134,93	1,35	0,44	63,43	71,37	2,43	1,68	1,16	0,13	6	0,32	0,34
I54	52,8	165	93	14700	11600	1,27	4	7	1710	428	2930	0,58	1,59	0,69	0,74	0,47	19	4	1,06	1,19	1,2	1,08	48,13	35,49	54,99	31,11	50,41	31,29	47,92	39,89	45,92	26,58	49,76	32,58	1,26	0,3	78,02	103,92	1,28	0,21	95,01	107,26	2,56	1,88	1,34	0,33	6	0,21	0,23
I55	49,8	149	240	20700	16000	1,29	5	10	1050	210	1210	0,87	1,32	0,82	0,75	0,67	27	5	1,12	1,13	1,27	1,11	53,45	40,99	68,27	36,39	58,7	34,96	52,31	36,5	69,62	29,38	57,77	27,56	1,43	0,54	43,09	71,83	1,47	0,36	41,95	36,65	2,53	1,9	1,99	1,18	3	0,53	0,41
I56	51,9	163	57	8880	6870	1,29	8	27	3640	455	3270	1,11	1,52	0,75	0,76	0,56	15	7	1,07	1,09	1,15	1,14	50,04	39,25	61,82	38,17	54,92	36,46	46,12	35,09	62,03	33,47	55,54	34,17	1,41	0,65	77,2	109,23	1,38	0,36	58,75	59,91	1,9	0,75	1,37	0,25	6	0,27	0,36
NPY3.2	46,6	133	259	17800	14500	1,23	6	46	2670	446	2550	1,05	1,7	0,73	0,77	0,53	17	8	1,04	1,05	1,39	1,18	46,66	37,48	49,52	38,21	46,15	37,04	43,64	32,03	52,93	27,87	46,66	26,54	1,31	0,59	34,23	40,1	1,25	0,4	27,29	24,84	2,25	1,56	1,3	0,54	3	0,54	0,44
NPY5.2	49,9	170	330	17800	15100	1,18	10	28	1870	187	1970	0,95	1,33	0,84	0,86	0,71	21	5	1,03	1,06	1,46	1,18	47,09	39,85	49,64	35,18	45,03	34,04	40,77	24,98	45,79	28,92	40,51	24,62	1,28	0,44	26,86	31,49	1,25	0,31	28,34	27,21	2,87	2,51	1,28	0,21	4	0,66	0,28
ST36.2	67,1	251	172	12500	9820	1,27	5	34	3720	745	4730	0,79	1,37	0,78	0,7	0,61	24	8	1,1	1,11	1,26	1,16	47,12	36,79	61,35	35,88	53,89	32,94	43,66	31,3	49,48	30,65	44,13	28,85	1,41	0,4	36,48	39,65	1,42	0,6	51,02	42,98	2,45	2,5	1,45	0,47	7	0,13	0,3
PV1.2	76,9	336	465	42800	33700	1,27	9	36	6670	741	7500	0,89	1,97	0,69	0,71	0,48	27	6	1,02	1,06	1,5	1,21	43,7	35,43	50,8	34,2	46,98	33,73	35,72	25,86	46,16	33,26	41,05	31,29	1,23	0,39	45,97	41,93	1,15	0,21	81,3	78	2,72	1,77	1,16	0,22	6	0,2	0,28
PV6.2	58,1	238	242	18500	14400	1,28	8	15	2290	286	3620	0,63	1,49	0,81	0,89	0,65	19	6	1,03	1,06	1,43	1,13	44,39	35,05	50,58	35,12	46,71	33,31	39,33	34,01	37,73	28,63	36,37	30,16	1,25	0,36	38,17	37,24	1,2	0,34	60,2	50,89	2,4	1,87	1,12	0,15	6	0,26	0,3
I57	47,5	128,78	273	21146,1	16494	1,28	5	12	2188,2	437,6	1811,15	1,21	1,88	0,65	0,72	0,43	25	6	1,02	1,06	1,39	1,11	40,36	36,52	53,53	34,98	46,5	32,72	29,21	25,9	38,24	27,26	36,2	25,9	1,36	0,87	38,66	39,88	1,19	0,5	75,45	75,79	2,83	2,51	1,11	0,1	7	0,16	0,28
I58	75,4	172	633	25115	19549	1,28	7	18	2966	424	2491	1,19	2,44	0,47	0,38	0,22	43	5	1,02	1,04	1,48	1,16	46,58	39,56	53,11	36,02	49,19	36,25	39,15	34,62	38,96	30,29	38,72	30,24	1,33	0,86	19,82	24,97	1,22	0,39	68,97	63,22	2,67	2,07	1,25	0,53	6	0,26	0,32
I59	78,3	327	133	18200	23600	0,77	3	9	1730	578	4150	0,42	1,58	0,73	0,67	0,54	20	5	1,02	1,05	1,34	1,04	39,88	34,08	49,75	34,47	43,9	32,56	42,35	32,02	58,54	32,83	48,5	28,28	1,24	0,51	70,28	88,21	1,16	0,14	86,62	98,06	3,86	3,64	1,15	0,09	7	0,13	0,19
I60	58,7	210	511	26500	20400	1,3	6	22	2800	467	3940	0,71	1,34	0,8	0,76	0,64	20	7	1,04	1,08	1,5	1,12	42,86	32,97	53,64	33,14	46,13	30,81	32,35	31,24	41,29	30,02	30,86	22,75	1,25	0,35	25,89	25,17	1,15	0,21	56,08	55	2,73	2,57	1,09	0,09	6	0,23	0,27
I61	46,7	139	90	7640	5950	1,28	6	11	1720	287	2950	0,58	1,48	0,77	0,8	0,59	18	6	1,04	1,07	1,24	1,12	44,74	32,74	56,88	32,06	49,27	30,45	36,2	25,21	62,9	35,02	52,64	30,46	1,2	0,22	42,19	46,17	1,25	0,19	61,48	63,82	1,68	0,86	1,46	0,52	5	0,39	0,3
I62 (SS)	51,4	126	78	7680	6180	1,24	6	39	3160	527	3080	1,03	2,03	0,61	0,6	0,37	18	7	1,02	1,04	1,21	1,15	43,59	38,08	47,24	32,81	43,79	32,37	37,66	30,67	47,79	34,4	39,9	31,93	1,16	0,23	48,94	45,91	1,19	0,28	37,61	27,79	2,38	2,11	1,23	0,23	4	0,33	0,44
I63 (SS)	49,3	164	65	9860	7830	1,26	5	31	2880	575	3180	0,91	1,44	0,8	0,85	0,64	16	7	1,05	1,07	1,18	1,17	44,47	36,42	59,22	30,74	50,01	30,07	41,28	24,73	56,74	33,32	50,83	29,72	1,24	0,21	75,86	71,09	1,2	0,18	43,55	37,92	2,89	3,56	1,29	0,21	4	0,36	0,43
I64 (SS)	56,3	149	91	10600	8440	1,26	3	9	948	316	933	1,02	1,15	0,79	0,59	0,62	15	6	1,03	1,09	1,23	1,05	41,05	34,4	54,6	34,38	47,98	32,74	35,47	24,83	44,83	31,67	41,03	26,07	1,26	0,23	58,18	53,93	1,13	0,12	45,15	31,85	1,99	1,17	1,15	0,13	4	0,37	0,46
I65	57,6	149	256	17300	13400	1,29	7	31	4470	639	4990	0,9	2,4	0,57	0,57	0,33	20	7	1,04	1,05	1,44	1,16	40,31	34,29	46,97	33,36	43,24	32,8	39,22	32,65	49,64	37,69	45,99	35,95	1,19	0,34	33,64	31,94	1,18	0,34	64,84	71,74	1,75	1,09	1,3	0,5	9	0,25	0,3
I66 (SS)	56,9	105	68	9550	7320	1,3	4	18	1960	491	1620	1,21	1,69	0,6	0,41	0,36	15	5	1,05	1,04	1,23	1,1	45,26	35,82	45,69	34,18	42,25	33,19	36,05	25,06	46,12	30,19	42,05	30,36	1,2	0,31	69,69	88,83	1,19	0,2	47,92	41,42	3,26	3,04	1,17	0,12	4	0,37	0,46
I67	38,8	103	73	9100	7370	1,23	4	53	2580	644	2490	1,04	1,26	0,82	0,86	0,68	18	13	1,06	1,1	1,24	1,11	45,79	39,71	58,07	40,59	53,39	39,47	42,26	34,52	49,88	33,39	44,38	30,85	1,29	0,71	62,74	82,13	1,19	0,18	23,42	27,5	2,91	2,11	1,24	0,16	4	0,24	0,52
I68	71	191	324	15635	12325	1,27	6	22	2969	495	2510	1,18	2,85	0,51	0,48	0,26	34	6	1,03	1,09	1,46	1,18	50,94	41,1	61,07	36,43	54,38	35,73	26,79	26,63	39,71	20,28	34,46	20,11	1,38	0,66	24,09	30,26	1,31	0,46	59,39	58,4	1,71	0,77	1,11	0,12	5	0,22	0,41
I69 (Ch)	62,5	203,21	43	4046,7	2542,69	1,59	8	19	2605,2	325,6	3326,08	0,78	1,22	0,82	0,65	0,67	19	6	1,05	1,07	1,15	1,12	64,67	47,72	90,88	37,86	81,51	35,09	42,87	33,69	87,61	37,19	77,71	32,96	1,48	0,54	46,52	50,67	1,34	0,17	56,65	66,78	6,5	6,47	1,46	0,41	4	0	0
I70 (Ch)	30,3	59,41	92	10396,4	2636,62	3,94	7	18	4283,9	612	1794,07	2,39	1,32	0,85	0,81	0,72	23	6	1,37	1,27	1,32	1,24	71,74	37,56	85,76	28,37	81,82	31,2	70,74	43,35	80,36	32,55	85,05	45,23	3,15	8,83	56,5	63,41	3,27	5,78	99,63	97,52	5,12	2,46	2,42	2,75	3	0	0
I71(Ch)	46,4	139,64	112	5008,8	2107,69	2,38	8	17	1700,1	212,5	1061,15	1,6	1,28	0,88	0,82	0,77	41	5	1,13	1,12	1,24	1,1	56,33	36,37	81,36	28,83	74,81	28,68	40,15	30,65	87,17	30,55	77,22	26,9	1,4	0,42	22,56	22,41	1,39	0,2	40,48	37,05	5,94	3,57	1,38	0,18	4	0	0
I72 (Ch)	54,7	147,76	136	6085,2	2912,66	2,09	8	12	1166,5	145,8	667,51	1,75	1,7	0,71	0,62	0,5	30	30	1,07	1,1	1,29	1,07	57,02	37,11	82,97	36,11	71,16	34,04	37,57	24,02	76,92	22,97	68,01	24,71	1,31	0,24	22,71	18,08	1,31	0,24	22,71	18,08	3,18	2,54	1,37	0,23	4	0	0
ST 49	37,9	93,69	33	6156,3	4752,03	1,3	3	43	5681,1	1893,7	6973,5	0,81	1,14	0,89	0,82	0,8	15	8	1,16	1,4	1,11	1,16	57,47	36,55	81,47	43,12	76,95	44,17	51,7	32,68	70,88	38,29	64,25	35,29	1,59	0,74	91,9	107,22	1,45	0,45	64,56	67,61	3,51	0,67	1,63	0,3	9	0	0
I73	57,2	154,84	78	4149,6	3259,14	1,27	7	27	4007,5	572,5	5601,27	0,72	2,32	0,63	0,59	0,39	14	6	1,07	1,09	1,11	1,09	53,49	33,92	64,14	33,61	58,34	31,52	45,68	35,56	59,2	28,3	53,43	30,45	1,19	0,23	25,94	25,74	1,21	0,15	66,79	65,31	1,91	0,8	1,45	0,45	7	0,07	0,33
I74	55,8	111,53	42	1840,8	1596,53	1,15	5	22	2553,5	510,7	3924,15	0,65	2,49	0,55	0,45	0,3	19	8	1,06	1,07	1,1	1,06	48,38	35,98	55,23	26,93	48,54	27,38	46,71	38,69	59,43	32,97	51,81	34,36	1,17	0,29	22,18	21,73	1,25	0,32	52,11	69,06	1,85	0,37	1,36	0,43	7	0,2	0,27
I75	55,5	176,57	2	731,1	386,34	1,89	5	4	787	157,4	777,22	1,01	1,58	0,76	0,72	0,58	3	2	1,05	1,01	1,08	1,01	20,08	8,64	37,78	22,82	29,25	24,4	37,8	27,88	98,04	25,02	92,39	29,21	1,25	0,36	146,22	186,94	1,32	0,21	60,54	44	1,1	0,07	1,18	0,04	6	0	0
I76	115,4	345,15	45	3984,7	2381,19	1,67	3	5	404,8	134,9	545,81	0,74	4,29	0,4	0,33	0,16	16	5	1,02	1,04	1,16	1,01	45,41	37,71	73,93	42,36	63,42	39,26	49,23	27,82	45,23	24	45,25	30,2	1,19	0,17	42,84	41,48	1,27	0,27	28,91	17,03	2,08	2,35	1,26	0,14	3	0	0
I77	51,7	128,49	2	276,7	353,92	0,78	4	19	3054,4	763,6	2182,88	1,4	2	0,63	0,6	0,39	3	5	1,11	1,03	1,05	1,13	29,85	21,41	45,6	44,6	54,48	43,8	29,68	22,22	99,86	30,44	96,33	34,02	1,24	0,18	55,32	25,29	1,39	0,29	74,5	70,79	1,15	0,03	1,25	0,2	5	0	0
I78	50,1	122,32	4	749,3	422,96	1,77	7	13	1106,8	158,1	1345,88	0,82	1,24	0,85	0,61	0,72	4	4	1,11	1,12	1,02	1,03	40,29	40,01	70,86	23,47	56,74	26,98	41,81	23,01	65,18	27,4	56,27	22,68	1,22	0,09	83,24	81,82	1,31	0,21	33,55	32,85	1,54	0,61	1,55	0,24	4	0	0
I79	41,7	110,4	1	80,4	40,28	2	10	13	2347,1	234,7	1503,23	1,56	1,52	0,79	0,8	0,62	2	5	1,12	1,13	1,01	1,15	49,9	43,98	121,75	44,34	70,35	16,76	53,41	42,83	88,65	25,28	79,58	29,42	1,41	0,06	26,77	14,56	1,52	0,3	65,2	63,21	1,43	0	1,62	0,39	4	0	0
I80	50,8	142,99	16	1634,2	2360,13	0,69	3	54	4314,3	1438,1	5618,52	0,77	1,8	0,68	0,7	0,46	7	13	1,05	1,08	1,14	1,2	44,5	37,5	78,16	39,81	56,26	25,52	29,48	21,67	87,92	40,85	50,5	26,08	1,45	0,54	49,52	76,44	1,25	0,33	38,52	32,9	1,57	0,49	1,24	0,13	7	0,2	0,32
I81(Ch)	45,2	126,1	128	4726,4	1888,57	2,5	5	16	1722,1	344,4	1730,11	1	1,63	0,75	0,77	0,56	27	7	1,11	1,1	1,29	1,09	55,05	38,44	71,73	38,25	59,49	31,4	53,63	41,09	69,27	34,2	65,76	33,12	1,25	0,36	18,53	15,67	1,36	0,29	46,55	47,92	5,33	5,2	1,32	0,26	5	0	0
I82	32	58,91	44	1703,8	1250,11	1,36	4	8	306,9	76,7	272,76	1,13	2,12	0,67	0,72	0,45	13	4	1,25	1,34	1,12	1	50,4	31,13	73,86	36,21	68,53	35,05	50,34	28,5	80,49	40,33	69,73	20,01	1,42	0,41	19,36	14,23	1,38	0,31	16,15	16,26	2,78	1,3	1,52	0,36	1	1	0
I83	23,9	34,12	4	163,9	125,94	1,3	5	16	1637,9	327,6	1943,98	0,84	1,21	0,88	0,75	0,77	5	7	1,17	1,21	1,01	1,05	39	28,21	70,53	45,11	56,49	41,82	40,49	28,25	72,34	35,94	62,4	28,62	1,26	0,17	20,49	16	1,25	0,16	43,11	53,69	1,41	0,08	1,34	0,27	4	0,39	0,44
I84	24,3	29,72	2	172,4	97,07	1,78	8	8	535,6	67	697,22	0,77	2,06	0,68	0,63	0,46	3	3	1,14	1,19	1	1,04	59,18	20,6	55,48	26,23	52,45	33,85	53,28	19,31	69,13	24,5	66,37	27,39	1,73	1,09	34,46	15,79	1,23	0,1	22,31	25,72	2,2	1,28	1,21	0,07	2	0,84	0,16
I85	22,3	28,81	57	2730,8	1544,21	1,77	4	4	210,1	52,5	257,53	0,82	1,56	0,79	0,73	0,62	19	3	1,17	1,3	1,13	1,02	66,52	36,07	85	37,68	77,93	33,86	45,88	23,55	88,69	40,15	74,46	36,51	1,51	0,96	23,74	21,21	1,23	0,13	17,51	15,37	5,02	3,7	1,26	0,13	2	0,97	0,03
I86	22,4	27,35	6	231,7	115,12	2,01	8	20	1031,6	129	898,36	1,15	1,88	0,72	0,69	0,52	6	4	1,14	1,23	1,04	1,06	44,53	32,69	80,96	45,03	62,8	42,06	38,12	21,09	66,25	28,31	58,31	24,64	1,38	0,22	17,82	16,83	1,24	0,1	21,49	22,33	1,53	0,18	1,35	0,22	2	0,84	0,16
I87	31	58,79	8	586,5	484,37	1,21	3	13	956,6	318,9	798,52	1,2	1,49	0,8	0,77	0,63	6	6	1,03	1,01	1,06	1,08	36,62	24,29	38,26	21,76	33,64	21,67	36,37	32,86	47,82	33,95	38,92	25,41	1,08	0,11	34,51	33,8	1,18	0,29	32,98	24,37	1,11	0,11	1,18	0,22	3	0	0
I88	40,6	112,75	50	7857	6055,52	1,3	2	10	968,5	484,2	936,33	1,03	1,19	0,86	0,86	0,73	12	5	1,08	1,04	1,25	1,1	39,36	34,34	46,46	31,16	42,42	32,57	29,45	18,47	48,87	23,83	41,72	20	1,25	0,27	77,8	89,83	1,31	0,25	44,02	33,23	2,12	1,38	1,23	0,23	4	0	0
I91	55,4	221,2	3	576,7	702,47	0,82	8	138	13516,1	1689,5	16435,2	0,82	1,23	0,9	0,9	0,8	4	19	1,08	1,04	1,09	1,36	25,73	16,64	118,12	37	89,1	31,41	48,3	37,88	81,24	35,58	67,98	34,27	1,61	0,22	82,4	86,69	1,56	0,46	47,26	49,49	1,85	0,06	2,45	2,12	8	0,19	0,36
ST38(2)	77,5	142,99	2	402,9	680,04	0,59	4	14	1546,8	386,7	2171,62	0,71	3,08	0,43	0,3	0,18	3	7	1,03	1,07	1	1,1	57,08	40,03	48,23	48,64	41,15	32,82	32,01	32,53	63,8	48,53	45,32	38,4	1,34	0,17	80,58	68,48	1,39	0,49	48,33	44,73	1,34	0,12	1,16	0,1	4	0	0
I92 (Mt)	43,4	107,6	674	28540,1	22411,7	1,27	4	20	1770,3	442,6	2345,48	0,75	2,09	0,64	0,72	0,41	34	6	1,04	1,09	1,47	1,13	46,75	38,88	62,48	36,77	55,96	35,26	40,05	31,35	51,98	32,33	45,33	31,88	1,58	2,47	21,17	25,95	1,33	0,55	40,23	47,08	2,05	1,57	1,26	0,18	6	0	0
I93	59,7	217,2	75	3196,5	2502,1	1,28	3	50	2561,1	853,7	4321,59	0,59	1,31	0,82	0,77	0,67	23	12	1,05	1,03	1,17	1,12	53,22	37,62	56,47	37,32	48,78	34,39	43,41	37,76	51,95	38,13	43,52	32,2	1,19	0,26	21,31	22,84	1,21	0,38	25,36	27,13	3,3	1,97	1,52	0,68	5	0	0,05
I94	63,7	239,64	182	9960,2	3817,76	2,61	7	44	5466,4	780,9	3558,36	1,54	1,54	0,8	0,74	0,65	35	11	1,23	1,07	1,34	1,15	52,92	38,7	73,63	38,45	62,77	33,37	44,79	26,81	70,59	37,58	66,57	35,85	1,35	0,29	27,36	29,79	1,84	1,77	58,15	68,67	4,38	3,27	1,82	0,51	7	0	0
I95 (Ch)	63,7	239,64	83	5244	2223,17	2,36	5	27	2525,9	505,2	1407,4	1,79	1,54	0,8	0,74	0,65	26	9	1,1	1,12	1,27	1,11	64,13	44	90,32	44,43	65,78	38,29	46,71	37,74	80,49	48,19	64,64	37,76	1,52	0,64	32,78	25,18	1,41	0,28	42,81	41,66	5,17	4,2	1,67	0,49	5	0	0
I96 (Ch)	38,2	95,89	96	5120,7	1337,02	3,83	2	13	599,5	299,7	138,88	4,32	1,34	0,85	0,82	0,72	26	7	1,1	1,09	1,27	1,06	58,81	39,42	72,86	46,06	63,12	38,42	55,87	39,36	86,88	50,86	63,56	43,13	1,49	0,61	26,49	22,35	1,34	0,26	21,41	14,35	5,41	2,83	1,54	0,28	3	0	0
I97	44,7	144,14	18	1522,2	818,8	1,86	6	36	2103,8	350,6	914,87	2,3	1,21	0,9	0,91	0,82	12	13	1,06	1,14	1,1	1,19	53,29	35,7	73,17	31,42	69,63	32,41	56,94	36,09	68,05	37,7	63,03	33,56	1,51	0,43	41,15	63,02	1,47	0,59	26,97	31,56	2,03	0,54	1,78	0,55	6	0	0
I98	60,9	180,99	25	2011,2	1658,09	1,21	5	22	2090,5	418,1	919,28	2,27	1,85	0,67	0,61	0,44	9	5	1,03	1,04	1,11	1,09	38,6	27,04	76,07	38,34	66,45	35,02	41,01	33,87	56,45	27,2	50,07	23,9	1,32	0,23	39,44	28,01	1,16	0,18	42,67	35,76	1,34	0,23	1,28	0,45	5	0,1	0,3
I99 (Ch)	43	115	74	4038,7	1763,61	2,29	8	9	1341,9	167,7	1091,83	1,23	1,33	0,81	0,78	0,65	18	4	1,01	1,06	1,22	1,04	54,57	43,54	72,24	40,59	57,96	33,87	32,36	28,11	83,66	53,13	58,06	38,96	1,22	0,32	27,11	23,68	1,08	0,06	51,62	44,81	2,12	1,04	1,06	0,03	5	0	0
I100 (Ch)	46,3	139,63	207	13254,6	13235,2	1	4	6	1053,2	263,3	1327,06	0,79	1,18	0,88	0,82	0,78	32	3	1,05	1,12	1,33	1,08	56,46	41,01	89,61	36,38	79,74	38,81	39,48	26,74	92,88	27,51	79,98	20,25	1,31	0,51	34,88	44,79	1,31	0,2	65,83	38,15	3,29	1,7	1,29	0,04	3	0	0
I101	68,1	230,24	4	162,3	114,65	1,42	3	5	443,5	147,8	329,37	1,35	1,57	0,7	0,62	0,5	5	5	1,03	1,09	1,01	1	37,76	28,17	79,93	37,56	50,24	14,94	34,81	26,13	94,47	46,81	83,77	56,27	1,23	0,14	18,04	9,96	1,15	0,15	34,12	27,54	1,54	0,44	1,16	0,24	2	0	0
I102	58,6	203,26	19	820,7	437,1	1,88	5	3	270,7	54,1	457,37	0,59	1,72	0,74	0,74	0,55	12	2	1,03	1,1	1,07	0,98	44,28	36,24	68,19	39	60,22	29,93	35,93	26,4	73,6	59,75	39,97	33,93	1,24	0,19	21,04	21,83	1,14	0,15	22,56	17,29	2,13	0,76	1,04	0,04	2	0	0
I103	73,8	339,44	3	152,2	153,41	0,99	7	7	705,9	100,8	476,74	1,48	1,5	0,77	0,78	0,6	4	6	1,06	1,04	1	1,02	43,68	29,97	56,6	37,79	61,05	29,74	52,4	38,3	68,35	47,69	70,24	44,78	1,17	0,15	21,76	16,32	1,26	0,15	33,62	23,5	1,25	0,1	1,37	0,05	4	0	0
I104	71,5	332,1	145	7072,2	2985,75	2,37	5	11	1222,3	244,5	596	2,05	1,35	0,81	0,82	0,66	39	7	1,04	1,06	1,28	1,07	48,6	35,52	73,2	39,06	62,75	32,87	56,85	44,36	80,02	49,76	67,95	42,44	1,33	0,3	24,39	24,82	1,35	0,28	45,28	50,15	3,65	2,22	1,49	0,33	6	0,1	0,17
I105	53,4	143,84	62	3405,9	1392,48	2,45	7	15	1502,6	214,7	809,02	1,86	2,13	0,67	0,63	0,45	17	5	1,04	1,05	1,18	1,09	40,43	32,24	75,39	43,74	63,36	33,79	47,41	38,82	68,94	39,32	59,96	31,36	1,37	0,25	27,25	30,31	1,35	0,26	40,61	60,7	2,06	0,35	1,44	0,27	6	0	0,08
I106	63,6	269,2	8	375,2	210,83	1,78	4	55	6152,6	1538,1	4382,04	1,4	1,65	0,78	0,84	0,61	7	11	1,01	1,01	1,02	1,16	50,03	36,25	72,21	54,79	59,04	47,35	43,03	36,95	69,19	46,46	50,99	37,91	1,18	0,24	22,07	20,66	1,18	0,22	53,97	101,81	1,65	1,4	1,37	0,38	7	0	0
I107(basket)	49,8	149,34	28	1756,3	920,68	1,91	4	60	4252,4	1063,1	2320,85	1,83	1,88	0,7	0,76	0,49	16	13	1,02	1,03	1,09	1,23	44,57	36,26	82,15	51,03	64,71	43,17	37,93	29,77	100,46	52,39	75,16	51,3	1,25	0,27	30,88	27,22	1,29	0,13	34,01	22	4,03	5,09	1,39	0,09	8	0,04	0,07
I109	46,5	129,79	11	540,1	356,45	1,52	3	50	3456,4	1152,1	1649,39	2,1	1,84	0,71	0,75	0,5	8	18	1,06	1,05	1,09	1,21	54,68	41,94	67,55	38,03	59,73	42,27	44,22	34,72	71,84	42,7	60,63	34,52	1,57	1,1	23,47	20,89	1,48	0,49	33,55	40,32	1,39	0,17	2,61	1,23	5	0	0,02
I113	61,9	212,65	2	304,2	274,56	1,11	4	7	1331	332,8	1229,37	1,08	1,44	0,77	0,7	0,59	3	4	1,07	1,19	1,04	1,09	42	22,3	76,95	67,48	68,93	49,44	37,71	31,2	86,49	49,34	72,66	38,34	1,73	0,51	60,84	59,4	1,66	0,37	73,94	51,98	1,95	0,33	1,63	0,41	4	0,3	0,43
I114	43,1	126,69	83	4182,7	1622,34	2,58	4	95	4727,8	1182	1839,8	2,57	1,44	0,83	0,86	0,69	25	22	1,01	1,02	1,19	1,27	49,55	41,04	63,02	42,94	50,66	34,4	50,52	39,46	68,64	46,45	51,46	34,7	1,18	0,2	25,05	30,43	1,21	0,36	24,37	29,85	3,17	3,49	4,78	4,44	8	0	0
I115	58,9	241,58	28	4271,1	1758,35	2,43	6	57	6129,1	1021,5	3306,13	1,85	1,23	0,89	0,87	0,8	11	17	1,03	1,01	1,08	1,23	51,4	41,71	61,63	34,38	56,26	32,1	37,62	34,42	61,53	39,26	47,83	29,27	1,2	0,28	69,05	96,45	1,26	0,47	51,08	51,32	1,88	1,4	1,18	0,41	10	0	0
I116	53,9	184,7	36	3797,8	1490,66	2,55	3	98	8970,8	2990,3	3989,72	2,25	1,47	0,81	0,8	0,66	19	21	1,05	1,09	1,24	1,27	58,69	45,08	96,23	48,65	73,6	47,31	39,7	33,69	87,53	51,06	68,16	43,69	1,48	0,74	52,03	48,04	1,57	0,95	44,86	45,06	5,3	4,38	4,17	3,78	11	0	0,03
I117	41	110,43	48	2325,8	1280,15	1,82	5	88	4295,3	859,1	3091,19	1,39	1,28	0,85	0,82	0,72	18	22	1,13	1,23	1,13	1,26	51,94	27,2	89,9	36,26	72,95	29,1	55,03	35,29	94,38	41,82	78,31	38,78	1,49	1,42	24,74	27,26	1,49	2,36	24	27,23	1,87	1,22	3,28	3,23	4	0	0
I118	42,3	114,51	80	3072,8	718,4	4,28	4	45	1801,2	450,3	493,26	3,65	1,28	0,84	0,8	0,71	37	12	1,04	1,08	1,28	1,2	56,51	43,04	69,72	40,39	61,33	32,79	46,95	37,2	61,76	43,31	50,91	33,76	1,45	0,6	19,5	19,66	1,47	0,52	19,16	26,88	4,97	4,12	1,55	0,4	3	0	0
I119	32,8	56,66	1	212,3	88,92	2,39	5	34	1963,3	392,7	763,71	2,57	1,73	0,71	0,66	0,5	2	8	1,07	1,01	1	1,13	56,95	68,09	23,65	30,19	22,45	19,59	38,25	24,14	66,61	37,24	51,96	28,68	1,19	0,27	70,8	86,19	1,29	0,28	26,9	22,13	1,05	0	1,33	0,19	4	0	0
I120	27,9	45,61	2	68,8	17,09	4,02	4	16	1113,8	278,5	304,68	3,66	1,65	0,7	0,74	0,5	3	8	1,07	1	0,99	1,06	33,43	21,38	47,05	34,48	46,4	10,5	30,56	19,32	58,65	33,86	50,16	26,65	1,02	0,02	13,78	14,09	1,24	0,31	30,94	19,27	1,06	0,03	1,14	0,14	5	0	0
I121	45,8	130,62	16	2150,7	966,07	2,23	6	28	4844,3	807,4	3464,44	1,4	1,65	0,75	0,78	0,56	8	10	1,04	1,05	1,12	1,12	46,64	41,8	96,07	53,9	75,65	42,5	36,19	30,16	92,13	53,45	69,62	44,33	1,28	0,17	65,17	48,47	1,28	0,22	78,14	67,24	1,34	0,32	1,28	0,19	10	0	0
I122	58,6	210,56	3	276	169,59	1,63	7	28	2944,3	420,6	1940,97	1,52	1,18	0,85	0,77	0,73	3	11	1,05	1,03	1,02	1,15	32,22	21,38	113,4	33,27	46,68	28,83	33,02	28,35	53,35	33,92	45,73	25,92	1,14	0,09	39,41	34,82	1,28	0,43	46,74	70,7	1,16	0,02	1,2	0,5	13	0	0
I123	61,9	142,34	26	1911,2	933,49	2,05	4	68	6690,1	1672,5	3137,68	2,13	1,96	0,6	0,47	0,36	12	17	1,03	1,05	1,15	1,29	41,86	32,39	77,55	52,55	59,55	43,47	39,75	30,63	96,61	52,09	68,74	47,27	1,28	0,13	36,06	41,66	1,29	0,19	47,78	52,83	2,04	0,7	1,66	0,4	13	0	0
I124	65,9	262,85	10	3133	2228,69	1,41	6	83	9167,3	1527,9	5688,17	1,61	1,42	0,82	0,76	0,67	7	19	1,03	1,04	1,06	1,28	46,26	40,24	92,95	51,53	62,54	43,38	39,96	36,04	77,47	49,85	58,3	42,51	1,25	0,13	149,19	310,01	1,39	0,6	53,3	51,87	2,56	2	2,84	3,28	13	0	0
I126	75,5	391,43	18	1699,1	730,59	2,33	4	44	7137,4	1784,4	3755,94	1,9	1,37	0,83	0,86	0,68	10	13	1,04	1,01	1,14	1,18	56,67	43,89	57,28	36,64	54,59	34,11	51,59	43,38	65,8	39,28	54,25	30,66	1,39	0,41	45,92	63,5	1,36	0,55	77,58	97,97	2,34	3,49	1,62	0,48	15	0,04	0,12
I127	46,2	153,87	24	1309,6	1511,66	0,87	4	34	1768,7	442,2	1511,3	1,17	1,2	0,88	0,9	0,78	16	8	1,08	1,15	1,13	1,21	41,92	30,43	88,94	29,04	73,62	26,3	43,93	34,4	95,31	32,42	81,24	33,85	1,44	0,35	28,47	24,66	1,33	0,27	24,91	24,59	2,02	0,72	1,68	0,43	2	0	0
I128	48,7	150,62	97	7404,5	4179,49	1,77	4	26	1594,7	398,7	1158,59	1,38	1,73	0,75	0,8	0,56	21	8	1,04	1,06	1,28	1,08	46,43	38,52	89,93	50,57	67,38	43,19	39,95	26,37	81,6	53,13	54,2	39,28	1,26	0,15	38,17	32,5	1,23	0,14	28,48	23,45	3,58	2,32	1,37	0,38	4	0	0
I130	48,7	150,62	97	7404,5	4179,49	1,77	4	26	1594,7	398,7	1158,59	1,38	1,73	0,75	0,8	0,56	21	9	1,04	1,06	1,28	1,07	46,43	38,52	89,93	50,57	67,38	43,2	39,95	26,37	81,6	53,13	54,2	39,28	1,26	0,15	38,17	32,5	1,25	0,17	36,89	31,4	3,58	2,32	1,37	0,38	4	0	0
I131	45,8	136,29	5	436,8	330,35	1,32	7	33	2801,1	400,2	2897,05	0,97	1,4	0,8	0,82	0,63	5	8	1,07	1,06	1,05	1,16	56,85	52,36	74,59	48,24	67,51	54,81	37,74	26,96	71,81	46,6	58,34	37,42	1,34	0,25	39,69	26,29	1,37	0,19	38,37	27,51	1,58	0,28	1,56	0,23	6	0	0
I132	50,5	176,37	8	769,6	594,08	1,3	5	26	2216,3	443,3	2361,71	0,94	1,15	0,91	0,87	0,82	6	7	1,06	1,08	1,09	1,21	45,29	28,26	47,04	31,19	46,42	27,78	37,86	29,22	92,36	55,31	60,75	43,12	1,38	0,21	45,26	50,09	1,43	0,3	38,88	37,4	1,48	0,28	1,64	0,3	5	0	0
I133	50,2	111,05	79	5920,1	2940,16	2,01	3	11	732,8	244,3	476,3	1,54	2,05	0,6	0,55	0,36	16	6	1,04	1,07	1,32	1,03	52,83	41	75,44	46,04	61,67	39,96	45,3	30,04	70,28	54,68	50	40,47	1,35	0,38	37,23	33,92	1,24	0,25	29,3	25,46	4,36	6,01	1,46	0,92	5	0	0
I134	39,8	100,95	7	934,9	918,77	1,02	5	31	2543,5	508,7	1742,48	1,46	1,63	0,78	0,8	0,61	5	8	1,05	1,05	1,06	1,15	33,29	22,84	110,01	53,59	72,39	54,35	45,02	34,78	67,4	44,96	46,9	32,42	1,35	0,32	62,33	70,77	1,37	0,34	37,96	28,48	1,35	0,23	1,8	1,43	5	0	0
I135	38,2	98,09	80	4963,1	3115,94	1,59	4	1	217,7	54,4	210,95	1,03	1,33	0,83	0,85	0,69	16	2	1,17	1,12	1,27	0,99	47,4	33,64	85,79	40,63	67,73	34,47	14,3	11,17	89,4	1,13	76,6	21,78	1,5	2,38	31,41	34,77	1,29	0,29	36,27	56,42	1,76	1,27	1,09	0	5	0	0
I136	38,8	103,93	17	895,9	865,72	1,03	4	23	1330,2	332,5	1206,49	1,1	1,34	0,85	0,87	0,72	8	7	1,03	1,02	1,08	1,05	39,29	47,39	87,72	43	71,17	39,41	36,1	30,9	82,87	45,75	69,84	44,57	1,11	0,1	25,6	19,51	1,12	0,1	26,61	23,64	1,43	0,33	1,36	0,33	4	0	0
I140(Ch)	53,5	132,99	151	6966,7	3167,28	2,2	6	7	999,5	166,6	700,88	1,43	1,79	0,67	0,58	0,45	25	5	1,08	1,17	1,27	1,05	54,06	37,38	81,07	39,61	73,64	34,48	48,39	37,37	97,27	43,55	76,37	42,5	1,35	0,39	23,46	22,61	1,26	0,17	47,6	50,68	6,14	5,5	1,37	0,22	4	0	0
I142(basket)	56,8	186,46	203	12416,6	5751,4	2,16	9	103	8247,6	916,4	7557,04	1,09	1,32	0,82	0,73	0,67	21	15	1,09	1,1	1,32	1,28	41,01	31,58	78,57	37,33	67,32	34,71	43,74	35,04	81,89	41,2	70,75	36,52	1,29	0,36	30,73	30,63	1,27	0,23	38,54	40,61	6,14	5,5	1,85	0,92	8	0	0
ST50	50,6	164,23	41	2649,4	1081,58	2,45	7	70	5273,3	753,3	2979,08	1,77	1,38	0,82	0,81	0,67	19	12	1,03	1,04	1,15	1,21	47,44	34,63	95,64	53,13	65,71	44,08	44,71	40,52	74,75	48,88	57,84	40,17	1,33	0,19	31,92	25,89	1,28	0,21	35,87	32,77	1,62	0,21	1,6	0,5	8	0	0
ST51	48	148,73	149	15313,9	7646,23	2	3	7	1048	349,3	559,56	1,87	1,09	0,93	0,81	0,86	27	4	1,06	1,08	1,34	1,05	46,98	38,99	72,11	37,52	60,13	29,61	36,46	30,4	88,13	31,37	75,81	24,8	1,48	1,07	51,39	62,02	1,38	0,22	61,64	44,21	1,91	0,87	1,29	0,16	4	0	0
ST52	50,6	164,23	13	1645,6	772,72	2,13	4	28	3071,9	767,95	1670,19	1,84	1,38	0,82	0,81	0,67	10	12	1,03	1,03	1,32	1,09	50,81	42,09	61,33	41,13	51,77	33,25	40,38	37,9	105,37	59,35	77,49	50,99	1,43	0,48	60,95	76,26	1,31	0,24	51,2	48,93	2,05	0,72	1,77	0,39	4	0	0
ST53	54,5	174,65	137	15485,2	6640,15	2,33	4	16	2110,9	527,7	1509,51	1,4	1,37	0,77	0,74	0,59	21	6	1,03	1,03	1,32	1,09	43,1	39,08	78,5	49,73	58,23	37,04	44,96	39,45	74,87	42,11	61,78	38,38	1,38	0,55	56,31	65,01	1,48	0,7	58,64	64,24	2,98	2,78	1,52	0,35	4	0	0
P1	66,4	262,37	58	6561,8	1957,48	3,35	9	42	5269,9	585,58	4585,19	1,15	1,61	0,78	0,75	0,61	30	13	1,03	1,06	1,23	1,22	50,05	38,78	70,09	38,15	60,2	33,76	41,38	40,07	51,8	41,73	46,03	31,65	1,39	0,55	58,07	77,41	1,35	0,51	55,47	57,88	5,14	5,42	1,14	0,13	5	0,25	0,36
P2	60,7	227,05	1	458,8	332,19	1,38	4	15	1918,9	479,7	2722,69	0,7	1,83	0,71	0,77	0,51	2	7	1,03	1,01	1	1,09	47,6	63,22	70,2	59,26	57,5	53,03	37,27	31,76	58,06	29,96	53,59	31,61	1,05	0,04	152,9	77,81	1,25	0,33	56,44	43,65	1,03	0	1,13	0,1	8	0,23	0,33
P3	80,6	299,38	15	6354,3	7973,73	0,8	11	46	8771,6	797,4	14220,4	0,62	1,36	0,79	0,58	0,62	9	13	1,06	1,06	1,23	1,05	37,05	31,62	96,29	19,27	83,18	24,22	31,09	31,09	95,32	31,61	81,25	30,12	1,28	0,19	211,81	275,43	1,43	0,31	87,72	93,15	1,41	0,29	1,32	0,43	14	0,11	0,16
P4	63,5	267,78	16	3883,1	1754,69	2,21	5	49	7605	1521	7866,93	0,97	1,6	0,76	0,83	0,58	12	21	1,03	1,05	1,1	1,22	35,02	32,73	90,88	37,29	69,83	34,07	39,01	35,11	74,78	42,76	63,62	36,97	1,21	0,25	114,21	142,03	1,35	0,39	73,12	54,2	2,21	1,3	1,31	0,45	14	0,08	0,17
P5	72,2	270,74	27	7468,8	11499,3	0,65	9	64	12312,2	1368	21117,1	0,58	2,04	0,66	0,65	0,43	12	14	1,08	1,1	1,18	1,22	58,94	42,76	96,85	33,22	84,38	31,8	34,49	31,77	93,67	40,08	76,85	38,39	1,5	0,37	131,03	144,24	1,41	0,3	89,22	92,9	1,58	0,41	1,46	0,21	16	0,08	0,17
P6	56,1	208,84	43	5632,7	6052,66	0,93	15	83	8056,4	537,1	12846,3	0,63	1,19	0,89	0,83	0,79	14	10	1,09	1,1	1,14	1,26	50,47	38,49	96,09	36,71	80,4	34,81	44,39	35,1	82,35	39,53	72,16	37,92	1,49	0,32	64,74	89,42	1,51	0,51	44,02	66,6	2,25	1,33	1,62	0,34	11	0,3	0,23
P8	76,2	231,14	11	1824	2065,37	0,88	5	21	2227,2	445,4	4049	0,55	1,59	0,66	0,5	0,43	8	9	1,02	1,02	1,07	1,09	40,69	38,76	64,01	38,8	56,38	30,38	42,52	40,11	60,57	38,42	53,9	33,9	1,18	0,09	79,3	87,38	1,24	0,18	47,4	53,34	1,26	0,12	1,22	0,19	6	0,28	0,34
P9	108,1	345,98	18	3122,7	4844,93	0,64	9	40	5783,6	642,6	12002,07	0,48	2,32	0,49	0,37	0,24	6	13	1,03	1,04	1,09	1,19	55,63	43,67	80,41	35,34	75,45	31,28	39,13	42,28	69,29	43,58	56,7	42,69	1,3	0,36	74,36	85,18	1,29	0,38	65,72	63,37	1,64	0,74	1,36	0,69	7	0,16	0,24
P10	62,2	163,1	34	6509,4	7134,35	0,91	4	18	1371,2	342,8	2404,27	0,57	2,19	0,59	0,53	0,35	12	10	1,37	1,03	1,1	1,08	38,09	34,56	64,05	34,13	54,96	27,98	40,29	24,04	59,47	32,14	53,27	26,15	1,28	0,21	94,34	124,18	1,19	0,15	34,28	35,48	1,27	0,2	1,21	0,15	6	0,31	0,12
P11	87,2	356,59	92	5861,7	5766,63	1,02	6	89	8063,3	1343,92	13678,89	0,59	1,5	0,73	0,59	0,54	19	32	1,03	1,06	1,18	1,3	51,58	42,99	73,79	43,45	62,06	36,73	41,33	36,01	52,5	34,84	45,12	28,6	1,35	0,45	31,68	47,74	1,43	0,68	43,82	51,33	2,61	1,59	1,17	0,22	14	0,07	0,18
P12	57,1	142,16	85	9781,5	8586,41	1,14	7	8	2432,4	347,53	3264,59	0,75	1,44	0,78	0,55	0,61	15	3	1,09	1,06	1,16	1,11	54,98	43,75	71,21	43,57	59,29	34,82	43,12	22,49	61,93	29,16	49,75	26,53	1,25	0,3	57,2	76,11	1,64	0,61	105,76	80,5	1,95	0,75	1,63	0,47	7	0,29	0,43
P13	74,4	267,27	5	1032,8	1784,09	0,58	7	50	4841,2	691,59	5744,35	0,84	1,58	0,76	0,61	0,57	4	18	1,04	1,04	0,98	1,15	44,6	41,34	61,19	30,71	44,49	28,53	35,53	31,24	65,41	35,26	52,71	25,29	1,12	0,06	93,91	114,46	1,38	0,51	45,24	48,1	1,21	0,13	1,26	0,23	5	0,22	0,36
P14	79	226,79	8	2687,1	3943,1	0,68	7	28	2743,5	391,94	2828,28	0,97	1,75	0,68	0,46	0,46	8	11	1,04	1,04	1,05	1,11	53,19	47,36	78,01	38,25	67,95	41,03	34,58	25,55	77,64	42,01	57,47	32,93	1,15	0,15	149,27	437,35	1,32	0,69	43,54	37,55	1,46	0,4	1,22	0,16	4	0,32	0,49
P15	70,9	253,79	7	1372,7	2536,49	0,54	8	33	4177,3	522,19	4972,42	0,84	1,47	0,8	0,63	0,63	5	13	1,04	1,04	1,06	1,18	29	33,69	78,65	35,18	68,21	32,07	36,29	30,05	72,01	31,48	62,59	28	1,32	0,25	91,53	121,42	1,41	0,85	55,7	53,56	1,25	0,17	1,25	0,16	4	0,24	0,38
P16	55,1	198,53	22	4447,6	6525,2	0,68	3	6	768,3	256,1	2015,08	0,38	1,35	0,83	0,82	0,69	12	6	1,02	1,04	1,04	1,09	48,67	42,79	63,33	45,17	59,07	39,59	42,12	43,13	73,81	37,02	65,08	41,37	1,2	0,21	98,84	126,8	1,18	0,16	51,21	42,02	1,91	1,38	1,07	0,02	5	0,16	0,12
P17	73,5	219,92	19	3899	4279,38	0,91	9	19	2189,7	243,29	3095,78	0,71	1,98	0,61	0,51	0,37	11	6	1,04	1,02	1,11	1,1	48,13	46,68	72,24	49,63	53,48	37,34	38,16	28,82	71,41	41,52	53,65	33,23	1,24	0,42	99,97	137,03	1,18	0,15	46,58	47,42	2,22	1,41	1,2	0,13	4	0,4	0,43
P18	66,1	253,25	3	318,7	826,55	0,39	6	62	6947,1	1157,88	15050,29	0,46	1,67	0,71	0,73	0,5	4	21	1,02	1,02	1,04	1,25	46,42	36,41	35,17	37,04	30,37	20,11	34,77	31,88	62,89	39,97	51,66	31,29	1,21	0,13	45,54	48,1	1,48	0,87	53,44	46,97	1,28	0,2	1,16	0,17	2	0,09	0,16
P19	69,8	233,84	49	6108,2	4834,25	1,26	5	69	8232,9	1646,6	9246,13	0,89	1,47	0,69	0,6	0,47	12	22	1,05	1,05	1,12	1,34	56,61	45,77	59,04	36,41	55,01	39,4	36,67	31,36	50,41	39,24	45,32	37,22	1,31	0,47	61,7	105,42	1,53	1,41	57,57	58,34	2,82	2,18	1,12	0,16	16	0,16	0,17
P20	66,3	226,44	150	14450,2	11665,3	1,24	3	39	4277,7	1425,93	4310,59	0,99	2,02	0,63	0,65	0,4	21	13	1,07	1,06	1,33	1,18	46,52	41,24	60,63	39,16	53,77	39,52	43,18	33,32	53,68	35,23	48,91	33,31	1,35	0,51	47,69	57,49	1,59	0,73	52,81	43,83	2,79	1,62	1,45	0,59	8	0,22	0,26
P21	46,3	122,57	106	11174,2	8805,24	1,27	5	8	1231,2	246,2	1300,46	0,95	1,24	0,79	0,72	0,62	17	4	1,11	1,12	1,17	1,1	49,11	39,07	57,48	33,96	51,58	33,1	40,24	26,84	65,81	36,95	51,84	29,32	1,28	0,47	52,46	68,34	1,47	0,5	58,63	54,09	2,21	1,32	1,39	0,35	3	0,17	0,17
P22	43,6	99,66	29	4401,7	3381,17	1,3	5	30	2115	423	1989,32	1,06	1,92	0,66	0,66	0,44	11	11	1,1	1,17	1,11	1,09	43,56	33,03	60,35	29,8	50,59	27,4	49,88	36,55	65,75	39,86	60,38	35,77	1,39	0,22	74,61	75,21	1,31	0,27	32,54	36,62	2,26	1,2	1,52	0,56	6	0,37	0,27
P23	59,9	176	70	14391,6	11404,3	1,26	6	97	6869,2	1144,88	7183,6	0,96	1,84	0,65	0,62	0,43	17	21	1,05	1,05	1,08	1,29	48,1	42,4	60,11	39,38	53,81	39,57	44,89	34,57	63,42	39,35	57,79	37,36	1,37	0,63	101,35	155,16	1,63	0,94	34,35	36,68	3,06	3,47	1,32	0,48	14	0,28	0,28
P24	59,1	195,14	28	8631,2	6834,91	1,26	10	58	5143,5	514,33	8441,54	0,61	2,08	0,63	0,7	0,4	10	12	1,05	1,07	1,12	1,29	49,96	37,97	47,1	27,4	43,89	29,47	39,59	28,37	52,87	31,86	47,23	30,48	1,36	0,74	151,42	184,59	1,32	0,4	40,83	52,49	2,29	1,27	1,34	0,4	12	0,31	0,37
P25	55,3	206,92	40	9551	7664,08	1,25	7	66	6348,3	906,89	8305,44	0,76	1,26	0,85	0,85	0,73	11	11	1,05	1,08	1,11	1,27	53,9	42,51	54,45	34,98	47,88	31,33	46,04	30,75	58,48	38,11	53,78	36,73	1,23	0,19	117,91	158,92	1,29	0,32	46	57,95	2,09	1,26	1,32	0,53	14	0,26	0,34
P26	53,6	138,99	74	7925,1	6169,2	1,28	7	255	4909,6	701,37	4886,42	1	1,33	0,84	0,61	0,7	18	66	1,05	1,05	1,15	1,22	50,69	44,76	60,35	36,67	52,92	32,59	52,51	43,89	63,06	43,13	56,05	41,38	1,28	0,73	52,48	90,04	1,21	0,39	9,33	12,66	2,09	0,99	1,23	0,32	16	0,13	0,2
P27	66,1	228,68	43	3514,4	3229,98	1,09	6	46	5084,7	847,47	6082,66	0,84	1,73	0,68	0,66	0,46	41	20	1,05	1,14	1,17	1,26	52,8	41,02	66,88	33,77	58,99	32,35	47,61	40,74	57,9	41,52	52,55	40,35	1,38	0,75	26,58	39,32	1,57	0,88	51,88	45,61	3,37	3,27	1,23	0,27	14	0,17	0,18
P28	46,7	122,17	32	3313,6	3404,39	0,97	4	21	1658,4	414,6	2726,86	0,61	1,17	0,84	0,7	0,7	13	12	1,02	1,05	1,11	1,1	56	44,71	65,52	40,65	63,35	40,48	40,49	32,99	58,42	34,84	52,43	34,32	1,29	0,32	50,2	53,57	1,26	0,31	36,05	41,17	2,52	1,67	1,1	0,02	10	0,34	0,17
P29	74,2	309,46	95	6841,8	6351,36	1,08	4	67	7542	1885,53	9082,56	0,83	1,47	0,77	0,71	0,6	22	31	1,05	1,09	1,24	1,29	52,25	41,84	70,16	40,03	63,15	39,23	36,84	31,81	48,83	29,4	45,1	29,11	1,58	0,88	35,82	51,99	1,46	0,53	54,65	51,56	2,65	1,7	1,14	0,19	13	0,08	0,17
P30	67,2	309,31	64	7305,9	6282,57	1,16	7	96	12601,1	1800,17	14286,25	0,88	1,61	0,75	0,86	0,57	12	25	1,05	1,07	1,18	1,34	50,12	38,84	62,83	37,31	58,83	36,09	41,27	34,1	50,24	32,64	46,41	32,09	1,25	0,33	56,63	87,09	1,42	0,51	63,32	49,23	2,28	1,25	1,33	0,42	15	0,16	0,25
P31	61,2	161,96	30	9917,8	11039,9	0,9	9	35	4298,8	477,64	6959,62	0,62	2,13	0,62	0,54	0,39	11	8	1,02	1,03	1,06	1,15	45,82	38,07	75,13	45,92	59,76	37,71	38,36	36,31	60,84	40,61	45,84	28,85	1,2	0,21	162,59	277,38	1,24	0,31	53,73	56,21	1,7	0,63	1,27	0,46	6	0,28	0,33
P32	73,5	192,45	5	939,5	1537,9	0,61	7	52	7165,3	1023,6	10901,5	0,66	2,59	0,53	0,45	0,28	6	21	1,02	1,02	1,03	1,23	64,63	46,6	98,21	48,62	73,16	51,66	35,16	31,11	63,87	39,91	49,54	31,16	1,22	0,14	85,4	92,12	1,32	0,56	64,55	65,95	1,34	0,52	1,08	0,09	15	0,05	0,05
P33	78,7	314,25	17	2998,2	2785,62	1,08	7	58	7917	1131,03	8364,22	0,95	1,81	0,7	0,64	0,49	11	25	1,03	1,02	1,04	1,23	54,06	45,9	74,23	48,52	60,18	43,06	34,55	31,75	68,14	40,65	53,95	34,36	1,23	0,27	85,66	136,19	1,33	0,55	64,37	64,27	3,66	4,68	1,17	0,15	16	0,09	0,13
P34	86,4	255,3	10	2342,2	2585,24	0,91	7	47	6755,7	965,1	10405,77	0,65	2,31	0,52	0,43	0,27	6	17	1,02	1,03	1,04	1,25	52,77	33,08	66,49	30,62	58,91	30,13	30,83	28,82	55,46	40,98	47,26	32,79	1,41	0,86	111,54	238,69	1,28	0,53	66,89	62,09	1,23	0,14	1,12	0,17	17	0,08	0,13
P35	76,4	175,62	5	994,2	1493,17	0,67	6	56	5510,7	918,48	9884,63	0,56	2,44	0,5	0,38	0,25	5	19	1,01	1,05	1,04	1,15	44,96	33,53	71,18	30,11	55,37	25,72	35,24	36,07	53,92	37,47	46,17	31,61	1,16	0,1	90,39	92,89	1,17	0,15	46,7	46,19	1,82	1,05	1,18	0,19	13	0,18	0,22
P36	80,5	206,09	4	1702,7	3558,86	0,48	4	55	5669,7	1417,4	9398,28	0,6	1,92	0,57	0,4	0,32	5	15	1,02	1,01	1,08	1,23	64,38	46,22	55,84	25	51,5	25,8	40,12	34,34	70,37	39,56	54,3	32,47	1,51	0,74	189,19	413,37	1,41	0,44	49,3	46,46	1,23	0,14	1,13	0,09	13	0,08	0,08
P37	73	145,71	10	2436,7	2486,97	0,98	4	4	651,6	162,9	1094,99	0,6	1,8	0,5	0,34	0,25	8	3	1,02	1,04	1,07	1,01	46,93	41,75	75,53	32,62	57,12	30,13	27,49	23,95	64,4	39,04	51,85	26,69	1,14	0,11	116,03	145,9	1,13	0,12	54,3	40,86	1,08	0,11	1,14	0,13	5	0,24	0,17
P38	54,2	141,62	36	5648,3	5985,01	0,94	6	45	3792,4	632,1	5425,56	0,7	1,63	0,72	0,61	0,52	12	13	1,03	1,02	1,08	1,16	51,22	41,25	75,33	44,85	55,2	38,32	28,97	22,61	68,41	41,31	52,15	29,1	1,21	0,18	77,37	115,45	1,29	0,29	39,51	37,43	1,9	1,6	1,21	0,13	6	0,15	0,2
P39	50,4	122,34	15	4147,7	4590,24	0,9	4	10	1325,1	331,28	1776,56	0,75	1,83	0,64	0,61	0,41	7	6	1,03	1,01	1,07	1,07	38,44	33,98	76,56	47,41	53,67	37,36	37,53	29,48	68,84	47	57,75	41,48	1,12	0,1	133,8	253,44	1,37	0,41	55,22	40,21	1,11	0,08	1,28	0,1	5	0,2	0,2
P40	55,5	144,85	26	2241,7	1048,16	2,14	7	8	1391,4	198,8	959,3	1,45	1,69	0,73	0,59	0,54	13	4	1,02	1,05	1,12	1,08	54,01	39,44	86,5	38,92	78,27	34,02	23,99	17,7	66,4	43,22	56,76	26,52	1,34	0,24	42,3	37	1,29	0,35	60,5	51,27	3,21	2,2	1,3	0,22	7	0,21	0,24
P41	65,5	179,79	23	6165,5	3189,81	1,93	7	18	2296,8	328,14	2045,47	1,12	1,62	0,67	0,53	0,45	10	6	1,03	1,06	1,03	1,11	45,88	43,52	73,07	37,76	58,42	36,71	38,87	32,8	73,58	39,19	60,63	29,74	1,21	0,32	131,19	221,56	1,25	0,24	53,42	76,11	1,83	1,12	1,2	0,17	13	0,27	0,19
P42	76,9	172,35	17	1543,8	1590,16	0,97	5	31	3449,6	689,92	5296,66	0,65	1,93	0,53	0,37	0,28	10	19	1,02	1,03	1,09	1,18	51,5	36,64	77,48	35,86	56,29	29,9	40,02	34,18	60,98	34,87	55,99	30,06	1,23	0,16	44,11	55,94	1,45	0,66	51,49	44,18	1,24	0,16	1,17	0,12	12	0,07	0,08
P43	57,7	141,52	3	361,7	510,81	0,71	5	17	1868,5	373,72	2592,48	0,72	1,62	0,62	0,53	0,38	4	8	1,03	1,04	1,02	1,09	56,12	46,76	63,53	52,17	39,42	27,97	34,35	24,03	59,22	32,04	51,73	28,7	1,14	0,06	51,67	28,46	1,45	0,67	47,91	62,6	1,09	0,03	1,14	0,13	11	0,22	0,17
P44	58,5	185,17	21	2527,1	3737,98	0,68	4	21	1693	423,28	2780,49	0,61	1,75	0,73	0,68	0,54	11	10	1,04	1,03	1,08	1,09	52,51	48	62,76	26,66	59,12	32,77	48,16	35,49	58,68	34,17	53,89	30,96	1,21	0,19	58,77	77,07	1,31	0,31	36,8	30,04	1,16	0,17	1,41	0,28	5	0,3	0,35
P45	49,8	135,75	30	5160,7	6292,75	0,82	3	24	1878,1	626,07	3325,17	0,56	1,51	0,74	0,69	0,55	13	9	1,03	1,03	1,07	1,1	52,24	45,4	72,64	44,87	65,95	39,23	28,54	19,94	67,88	36,1	50,75	30,3	1,26	0,31	86,01	188,61	1,21	0,17	36,82	36,89	1,21	0,19	1,17	0,08	7	0,11	0,16
P46	73,1	180,61	95	11271,3	10844,5	1,04	7	13	1512,4	216,01	1968,87	0,77	1,93	0,61	0,43	0,38	18	7	1,01	1,03	1,19	1,07	42,43	39,41	65,13	42,87	52,28	34,38	36,46	26,6	56,68	39,81	45,69	25,01	1,3	0,35	59,01	71,6	1,16	0,15	47,26	34,71	2,03	1,21	1,11	0,07	6	0,17	0,19
P47	64,9	254,56	6	3034,2	4448,1	0,68	7	21	2624,1	374,87	4996,41	0,53	1,3	0,86	0,76	0,74	5	9	1,04	1,03	1,04	1,1	45,68	38,86	52,04	38,59	53,71	39,49	32,45	25,77	60,79	37	52,93	25,08	1,22	0,26	233,4	558,18	1,17	0,14	53,55	40,68	1,68	1,11	1,16	0,1	8	0,27	0,32
P48	67,3	190,06	17	3135	5789,81	0,54	5	38	5813,3	1162,68	10527,12	0,55	2,01	0,59	0,53	0,35	15	19	1,04	1,02	1,04	1,24	49,22	37,36	57,12	31,93	46,71	30,72	43,15	41,85	61,94	41,07	52,93	34,6	1,18	0,2	89,57	144,88	1,29	0,36	71,77	62,31	2,26	0,97	1,19	0,3	14	0,16	0,17
P49	66,1	167,28	55	8595,3	10002,3	0,86	9	38	4596,1	510,63	6466,97	0,71	1,44	0,68	0,48	0,47	13	12	1,04	1,05	1,14	1,23	47,81	42,19	66,29	38,09	58,6	32,87	37,38	30,06	56,48	38,61	48,65	30,97	1,29	0,34	77,44	169,18	1,3	0,3	54,07	60,58	2,43	2,05	1,3	0,45	13	0,32	0,28
P50	64,2	152,77	18	2816,2	2697,2	1,04	7	33	2937,9	419,73	3890,55	0,76	1,45	0,67	0,47	0,44	11	12	1,04	1,05	1,08	1,14	53,71	47,27	73,88	40,69	55,71	35,28	41,99	31,22	53,1	35,36	46,59	27,08	1,64	0,87	78,23	126,15	1,31	0,28	40,25	42,43	1,34	0,22	1,28	0,25	4	0,42	0,41
P51	59	179,03	18	1947,4	2046,9	0,95	5	29	3169,3	633,84	4849,59	0,65	1,91	0,65	0,65	0,42	11	17	1,01	1,06	1,08	1,17	51,74	41,03	83,14	40,46	63,48	33,58	43,61	37,5	59,77	39,61	47,42	29,96	1,35	0,31	52,62	73,14	1,32	0,57	50,31	49,57	2,07	2,94	1,09	0,07	12	0,16	0,14
P52	54,2	112,6	62	10312,1	11367,5	0,91	8	37	4135,6	516,98	6580,79	0,63	1,5	0,69	0,48	0,48	15	10	1,03	1,03	1,15	1,17	43,78	38,11	64,11	40,58	58,72	36,86	39,22	34,37	50,75	31,51	48,23	29,6	1,3	0,38	82,5	119,7	1,33	0,51	50,44	51,04	2,09	0,99	1,22	0,37	11	0,26	0,32
P53	41,3	120,01	131	12552,8	9841,51	1,28	6	22	2784,4	464,1	2847,42	0,98	1,53	0,76	0,88	0,58	18	6	1,07	1,08	1,22	1,16	47,26	40,21	57,93	40,26	53,21	39,93	43,88	31,11	53,84	32,51	49,55	31,5	1,62	2,57	47,73	63,45	1,54	0,52	55,69	45,53	2,35	1,48	1,5	0,42	3	0,42	0,49
P54	52	136,95	98	12392,2	9739,58	1,27	5	26	2790,1	558	2443,58	1,14	2,52	0,59	0,64	0,35	16	6	1,07	1,14	1,22	1,16	51,6	39,21	65,18	38,19	60,48	38,33	37,83	30,95	51,59	28,61	43,31	24,1	1,59	0,91	62,9	84,8	1,5	0,87	48,95	44,94	2,02	1,5	1,51	0,58	4	0,42	0,43
P55	76,4	310,93	22	3173,1	2709,33	1,17	7	53	7613,5	1087,6	8673,7	0,88	1,23	0,81	0,67	0,65	10	21	1,13	1,07	1,13	1,19	46,33	38,81	60,88	41,05	53,23	36,42	40,78	28,38	62,83	35,33	54,61	34,43	1,18	0,21	70,51	98,43	1,66	1,21	67,38	54,65	2,68	3,46	1,34	0,32	12	0,19	0,29
P56	63,3	214,74	26	4781,8	3720,39	1,29	7	49	5589,8	798,5	4947,1	1,13	1,89	0,64	0,67	0,41	14	10	1,13	1,13	1,13	1,2	60,19	47,97	76,81	37,95	66,28	40,12	39,37	26,14	60,97	33	50,7	28,55	1,42	0,65	90,22	112,12	1,56	0,53	53,24	42,41	2,2	2,53	1,79	0,54	5	0,27	0,35
P57	56,1	190	51	13100	10200	1,28	7	34	5280	755	4870	1,08	1,41	0,77	0,76	0,59	14	12	1,15	1,15	1,21	1,23	51,32	34,6	65,75	37,49	57,39	33,83	35,48	28,56	63,92	35,68	52,6	35,18	1,45	0,36	127,27	155,08	1,52	0,48	70,41	69,32	2,43	1,98	1,28	0,28	13	0,26	0,28
P58	50,4	138	56	11100	8500	1,31	6	20	2500	417	2400	1,04	1,25	0,82	0,68	0,67	14	8	1,15	1,16	1,24	1,15	49,52	38,69	71,58	39,22	61,82	36,12	39,48	25,83	65,05	37,8	50,96	29,93	1,6	0,93	98,09	118,35	1,39	0,32	54,42	71,15	3,11	3,13	1,39	0,41	11	0,42	0,25
P59	51,3	132	192	14800	11300	1,31	5	41	4490	899	3600	1,25	1,93	0,61	0,63	0,37	24	12	1,08	1,06	1,24	1,21	49,75	42,46	57,98	37,14	52,49	36,39	33,96	25,02	51,87	33,33	44,34	31,76	1,27	0,38	38,35	68,92	1,31	0,39	51,67	41,98	2,83	2,16	1,28	0,25	6	0,19	0,25
P60	55,5	181	106	15100	11800	1,28	6	48	4990	831	5090	0,98	1,42	0,73	0,74	0,53	16	12	1,08	1,06	1,21	1,18	47,09	39,32	58,65	35,96	52,47	36,77	37,06	28,85	57,2	32,71	50,1	30,91	1,27	0,58	71,01	104,34	1,35	0,43	48,87	53,49	1,9	1,16	1,28	0,38	9	0,22	0,36
P61	51,4	162	58	9170	7110	1,29	6	43	4910	819	3850	1,28	1,3	0,83	0,77	0,68	17	16	1,06	1,05	1,1	1,21	48,37	41,27	53,5	35,85	46,82	34,37	36,24	34,35	52,7	33,28	44,12	31,22	1,26	0,32	78,32	107,44	1,32	0,79	53,4	56,71	2,13	0,73	1,22	0,28	14	0,19	0,23
P62	65,3	246	65	10400	8380	1,24	15	80	14000	932	14700	0,95	1,87	0,67	0,73	0,45	16	29	1,09	1,11	1,16	1,27	46,44	34,97	55,58	34,37	49,27	31,83	38,39	31,31	54,96	35,43	46,95	34,29	1,28	0,34	79,28	168,54	1,4	0,66	79,91	78,02	2,51	1,65	1,24	0,38	17	0,13	0,23
P63	52,7	147	282	16200	12500	1,3	8	29	2650	331	2640	1	1,96	0,65	0,67	0,42	31	10	1,06	1,07	1,32	1,13	50,54	41,61	55,15	35,95	50,51	36,79	39,43	33,34	46,1	31,29	42,49	30,68	1,22	0,34	28,71	43,08	1,35	0,46	40,1	49,24	2,48	1,29	1,22	0,28	11	0,29	0,22
P64	55,4	129	96	10120	7886	1,28	5	35	3711	742	3184	1,17	3,09	0,51	0,53	0,26	19	12	1,04	1,06	1,19	1,21	48,13	42,73	55,36	37,83	49,76	37,22	42,38	38,27	46,9	35,67	42,56	32,78	1,35	0,74	52,43	71,93	1,41	1,09	49,48	42,22	2,99	3,26	1,26	0,37	7	0,3	0,28
P65	52,2	160,25	128	19265,3	15065,7	1,28	5	50	4758,9	951,8	4672,54	1,02	1,67	0,71	0,74	0,5	28	15	1,04	1,04	1,23	1,24	43,7	39,68	50,36	33,93	45,05	33,35	37,99	30,17	43,05	26,74	40,68	27,82	1,49	1,23	74,96	87,12	1,36	0,69	45,32	40,91	1,76	0,82	1,27	0,98	7	0,29	0,31
P66	58,9	235	125	17400	13500	1,29	9	66	9900	1100	13500	0,73	1,2	0,86	0,85	0,74	22	20	1,1	1,17	1,23	1,3	55,09	39,86	72,52	37,83	64,84	37,35	39,99	30,92	53,93	34,43	50,21	34,82	1,41	0,5	69,24	130,39	1,38	0,34	70,19	71,36	2,53	1,15	1,29	0,4	17	0,17	0,27
P67	67,9	206	61	7740	6110	1,27	6	48	4510	751	4060	1,11	1,79	0,65	0,56	0,42	13	12	1,1	1,07	1,25	1,2	41,28	35,79	62,45	36,64	53,03	34,42	35,4	23,28	53,49	31,98	47,07	30,53	1,35	0,43	62,9	71,03	1,48	0,61	44,18	31,79	2,56	1,45	1,32	0,33	5	0,25	0,42
P68	47,3	147	61	11100	8600	1,29	5	30	3350	670	3590	0,93	1,36	0,8	0,82	0,64	15	10	1,06	1,07	1,16	1,19	57,18	40,68	62,38	37,5	55,46	35,7	36,63	28,34	48,08	32,21	42,45	29,56	1,41	0,59	90,1	132,67	1,29	0,41	51,54	74,77	1,85	0,64	1,15	0,11	13	0,23	0,26
P69	55	188	124	11500	8880	1,3	9	42	5140	572	4560	1,13	1,52	0,77	0,78	0,6	19	9	1,05	1,07	1,26	1,29	43,99	39,67	53,12	37,1	49,18	37,69	34,19	28,38	49,87	27,42	41,95	27,55	1,41	0,95	46,19	59,45	1,39	0,5	55,31	57,97	2,53	1,52	1,15	0,15	10	0,35	0,31
P70	54,6	188	53	8100	6270	1,29	5	43	4300	860	4190	1,03	1,48	0,77	0,79	0,59	17	9	1,07	1,08	1,19	1,14	48,85	36,96	60,53	34,69	52,71	32,76	35,95	29,03	49,3	31,5	43,94	29,64	1,32	0,25	75,76	118,01	1,34	0,54	47,25	42,72	1,88	0,95	1,44	0,5	7	0,28	0,37
P71	61,1	228	135	17300	13800	1,25	9	55	6800	755	6400	1,06	1,79	0,71	0,77	0,5	19	21	1,09	1,08	1,26	1,28	49,43	38,62	64,51	36,19	55,88	33,67	36,32	26,05	60,76	32,54	51,31	30,82	1,36	0,49	63,79	108,14	1,35	0,31	57,09	47,49	3,15	4,44	1,37	0,38	12	0,26	0,29
P72	77,3	267,77	49	9034,4	7148,52	1,26	6	46	5546,4	924,4	5359,45	1,03	1,76	0,63	0,56	0,4	18	9	1,06	1,13	1,19	1,31	50,05	38,93	62,43	36,93	51,72	33,4	36,44	31,19	49,35	32,07	43,37	31,92	1,5	0,66	91,26	119,17	1,48	0,62	56,6	51,12	3,36	2,44	1,29	0,27	12	0,24	0,36
P73	52,1	143	296	24300	18700	1,3	6	20	1920	320	1670	1,15	1,51	0,76	0,66	0,57	29	6	1,07	1,08	1,34	1,15	47,52	39,51	57,9	34,93	52,25	34,68	52,36	42,78	72,79	43,34	62,96	43,54	1,23	0,38	41,17	58,04	1,34	0,27	41,73	38,27	2,31	1,7	1,28	0,18	3	0,37	0,51
P74	79,4	284,74	89	11481,7	9648,18	1,19	8	50	5711,3	713,9	7749,84	0,74	1,72	0,63	0,57	0,39	20	13	1,18	1,21	1,19	1,23	56,96	35,94	72,73	36,8	66,12	35,27	48,41	32,92	62,15	36,51	60,33	33,96	1,76	0,79	64,14	88,8	1,89	1,05	52,89	52,11	3,12	2,3	1,61	0,47	7	0,26	0,48
P75	53,8	168	95	8950	7010	1,28	7	55	6740	962	5840	1,15	1,51	0,79	0,73	0,63	23	13	1,08	1,09	1,16	1,18	49,21	38,91	62,07	39,05	55,73	36,3	42,98	31,92	62,11	34,3	54,75	31,57	1,34	0,49	46,83	76,18	1,4	0,4	57,57	75,11	2,18	1,03	1,48	0,31	12	0,13	0,28
P76	74,6	324	108	14500	11300	1,28	8	37	3980	497	6780	0,59	1,81	0,68	0,73	0,46	21	11	1,05	1,07	1,28	1,16	48,43	42,21	61,96	38,7	55,34	38,78	39,85	34,82	45,79	31,22	41,02	27,33	1,19	0,24	66,86	83,77	1,33	0,37	48,52	42,18	2,98	2,46	1,39	0,39	13	0,28	0,3
P77	48,9	95	133	10971	8530	1,29	3	24	2021	673	1803	1,12	2,78	0,54	0,5	0,29	22	7	1,06	1,03	1,23	1,14	47,29	40,9	52,53	39,52	48,07	39,64	45,4	36,14	55,68	36,15	50,58	33,57	1,26	0,56	41,09	63,38	1,49	0,91	39,62	40,24	3,74	3	1,97	1,36	5	0,38	0,45
P78	59,8	162	137	12805	10094	1,27	8	67	6495	812	6015	1,08	1,48	0,67	0,57	0,45	21	13	1,11	1,08	1,25	1,31	52,35	43,58	62,61	39,19	55,75	37,65	35,67	25,92	61,15	35,95	51,09	32,38	1,46	1,2	46,57	54,27	1,56	0,65	45,74	41,23	3,14	2,99	1,52	0,4	6	0,26	0,33
P79	69	268	97	18500	14500	1,28	6	57	5810	968	9160	0,63	1,14	0,85	0,71	0,72	21	12	1,05	1,04	1,22	1,11	45,66	38,54	48,71	30,51	43,85	30,61	46,08	31,67	47,46	32,59	44,16	30,77	1,21	0,33	94,55	125,64	1,26	0,34	48,43	59,45	2	1,07	1,32	0,55	13	0,26	0,34
P80	42,5	101	109	10700	8260	1,3	4	19	2340	586	2210	1,06	1,56	0,71	0,7	0,5	17	6	1,1	1,14	1,21	1,14	50	40,93	64,45	32,43	56,79	33,33	42,69	29,46	68,28	29,71	55,27	32,89	1,28	0,41	48,8	67,55	1,49	0,61	55,78	78,24	3,07	2,33	1,27	0,1	9	0,3	0,31
P81	44,9	119	87	8544	6956	1,23	7	67	5482	783	5821	0,94	2,04	0,66	0,74	0,44	21	19	1,07	1,06	1,21	1,18	56,24	45,71	66,75	45,35	63,14	45,54	37,55	32,78	52,83	39,1	46,82	35,63	1,63	1,53	48,83	67,18	1,52	0,78	38,88	42,78	1,9	1,63	1,25	0,29	6	0,24	0,25
P82	54,5	164,96	123	9367	7325,98	1,28	8	31	3981,6	497,7	3723,43	1,07	1,85	0,67	0,7	0,45	18	8	1,04	1,05	1,2	1,23	49,79	44,89	56,1	38,85	50,86	38,28	28,22	20,64	40,17	26,1	31,37	20,37	1,36	0,74	37,92	48,63	1,29	0,48	56,88	41,88	2,32	1,94	1,3	0,4	7	0,3	0,4
P83	69,2	242	132	11100	8740	1,27	5	48	4760	953	5080	0,94	1,92	0,67	0,64	0,45	14	17	1,07	1,08	1,24	1,19	47,45	41,93	58,14	36,51	52,01	36,78	38,72	29,67	48,43	32,23	42,95	30,48	1,32	0,48	41,78	57,35	1,41	0,63	47,16	42,96	2,74	2,32	1,29	0,35	6	0,29	0,4
P84	62	192	104	11700	9150	1,28	5	49	5130	1030	5200	0,99	1,93	0,64	0,63	0,41	20	17	1,08	1,08	1,21	1,26	48,44	39,97	64,72	37,29	55,19	35,87	43,62	34,78	56,93	36,13	48,53	34,16	1,42	0,47	56,01	87,39	1,44	0,73	49,83	42,49	2,04	1,19	1,39	0,82	6	0,3	0,4
P85	64,6	248	90	10200	8040	1,27	7	64	6600	943	6990	0,94	1,5	0,81	0,75	0,66	18	17	1,06	1,05	1,21	1,27	46,17	40,92	60,91	34,29	54,66	35,1	39,15	32,61	58,14	35,36	50,24	33,24	1,37	0,53	56,21	81,06	1,48	0,76	48,87	48,95	2,4	1,17	1,27	0,19	5	0,23	0,43
P86	67	278,69	35	3937,3	3671,41	1,07	8	79	9341,8	1167,7	12138,6	0,77	1,56	0,76	0,78	0,57	11	22	1,08	1,06	1,14	1,33	38,22	33,72	61,21	34,18	51,66	32,86	39	30,56	50,59	32,93	44,52	29,83	1,46	1,28	55,45	94,99	1,46	0,65	56,28	51,28	2,53	1,91	1,21	0,29	13	0,16	0,21
P87	41,7	109,74	154	13828,7	10890,1	1,27	6	74	4424,7	737,5	4666,39	0,95	1,26	0,83	0,79	0,69	18	13	1,09	1,06	1,26	1,17	46,11	41,46	53,14	33,64	48,84	34,25	42,62	32,85	57,91	32,51	49,8	30,85	1,4	0,63	44,75	68,17	1,28	0,41	28,73	30,53	2,93	2,32	1,43	0,4	6	0,29	0,27
P88	45	139	64	7100	5690	1,25	6	59	6740	1120	6400	1,05	1,29	0,84	0,86	0,7	17	19	1,05	1,05	1,21	1,3	51,38	39,38	60,77	33,05	53,43	32,91	37,91	28,28	46,41	30,32	42,22	30,03	1,33	0,54	55,04	85,45	1,32	0,33	54,37	44,73	2,03	0,92	1,2	0,16	10	0,2	0,3
P89	49,8	122	77	8230	6370	1,29	7	62	2480	354	2210	1,12	2,13	0,61	0,62	0,38	19	11	1,06	1,06	1,16	1,16	49,57	41,02	58,89	35,77	51,87	36	40,72	32,27	53,7	29,21	45,21	27,7	1,32	0,4	52,78	74,12	1,38	0,41	18,91	22,09	2,07	1,49	1,62	0,47	3	0,68	0,29
P90	66,6	200	100	14500	11200	1,29	7	40	3740	534	5820	0,64	1,17	0,79	0,57	0,62	19	11	1,04	1,07	1,24	1,2	52,16	44,26	53,27	42,54	49,88	40,87	47,98	39,62	54,11	31,6	48,86	35,59	1,23	0,38	72,54	101,1	1,35	0,83	42,47	51,2	3,32	3,81	1,23	0,29	12	0,27	0,37
P92	48,6	170,2	1	837	894,34	0,94	8	57	4514,5	564,3	5222,73	0,86	1,43	0,84	0,91	0,7	2	15	1,07	1,01	1	1,19	62,55	21,14	88,45	29,06	85,35	24,96	38,84	29,99	55,93	33,12	47,65	30,85	1,02	0,04	279	474,07	1,22	0,29	37	46,12	1,06	0	1,19	0,21	18	0	0,03
P93	54,2	157,83	39	6102,1	5004,63	1,22	6	34	3922,4	653,75	3963,21	0,99	2,09	0,64	0,67	0,41	15	9	1,06	1,03	1,52	1,11	44,84	41,7	50,77	37,18	45,43	33,89	37,49	31,86	50,19	38,08	46,01	35,62	1,18	0,26	77,24	106,53	1,45	0,68	53	58,21	1,73	3,01	1,72	1,42	11	0	0
P94	53,5	179,54	7	818,7	661,34	1,24	5	18	2954	590,8	3640,29	0,81	1,49	0,74	0,79	0,55	7	13	1,09	1,12	1,08	1,08	66,81	52,85	63	27,28	62,07	37,24	38,43	25,75	57,31	36,93	47,76	31,01	1,51	0,65	54,59	87,69	1,33	0,33	72,04	69,08	1,73	0,83	1,15	0,09	14	0,04	0,27
P95	54,5	190,13	4	510,2	440,63	1,16	8	23	3027,2	256,81	2846,84	1,06	1,47	0,78	0,8	0,6	4	7	1,08	1,11	1,05	1,06	47,05	45,12	76,45	36,07	62,51	31,76	28,66	22,25	42,07	27,17	35,49	22,18	1,24	0,11	56,68	32,77	1,34	0,46	56,06	67,28	1,47	0,64	1,19	0,19	18	0	0
P96	45,3	141,78	14	2179,4	1700,66	1,28	7	30	3961,2	565,9	3419,67	1,16	1,26	0,86	0,87	0,74	8	11	1,11	1,1	1,11	1,17	54,47	47,05	62,79	40,79	50,24	31,47	41,52	30,59	59,9	35,62	47,45	32,51	1,31	0,5	75,15	112,97	1,44	0,43	59,12	48,71	1,54	0,65	1,32	0,21	11	0	0
P97	72,2	240,48	13	2942,1	2279,01	1,29	4	56	5031,2	1257,83	4608,55	1,09	1,74	0,64	0,58	0,4	8	16	1,15	1,15	1,08	1,16	56,12	37,87	65,9	33,55	52,51	30,99	50,74	35,4	73,59	39,72	62,95	38,14	1,5	0,5	108,97	108,93	1,44	0,38	43,37	44,03	2,21	1,56	1,48	0,53	15	0	0
P98	51,8	171,16	69	11171,4	8603,68	1,3	7	38	4332,6	618,99	4084,32	1,06	1,33	0,81	0,8	0,65	15	12	1,03	1,06	1,2	1,13	49,88	42,87	58,49	38,93	52,99	38,31	33,86	28,98	42,67	27,06	34,28	23,68	1,3	0,53	80,37	109,94	1,38	1,34	52,2	45,37	1,66	0,59	1,21	0,28	14	0	0
P99	55,5	180,7	73	9185,9	7116,17	1,29	5	42	4532,1	906,38	4170,86	1,09	1,37	0,76	0,74	0,58	18	12	1,08	1,06	1,13	1,14	42,85	38,68	57,83	36,33	50,22	34,25	34,56	30,75	58,02	28,12	48,39	26,01	1,22	0,25	62,49	71,74	1,33	0,32	50,91	52,47	2,16	1,3	1,43	0,39	13	0	0
P101	42,2	108,99	36	2729	2127,58	1,28	5	36	3543,5	708,72	3835,49	0,92	1,68	0,77	0,77	0,59	17	17	1,06	1,08	1,13	1,07	52,64	41,03	56,36	35,25	52,05	37,29	38,57	33,22	55,79	30,96	48,59	28,61	1,31	0,67	37,38	59,92	1,27	0,29	46,02	41,48	2,07	1,07	1,3	0,26	12	0	0
P103	62,8	245,89	23	4324,1	3769,03	1,15	5	62	8428,1	1685,6	13369,15	0,63	1,54	0,73	0,78	0,53	9	15	1,04	1,04	1,12	1,15	53,32	39,93	55,62	30,71	51,04	31,01	42,24	30,55	56,84	38,11	52,39	35,58	1,44	0,76	92,01	152,43	1,51	0,71	65,33	70,29	1,87	1,12	1,28	0,31	17	0,12	0,22
P104	31,8	57,27	6	190,9	72,62	2,63	8	49	3271	408,88	4464,92	0,73	1,76	0,73	0,71	0,54	5	20	1,15	1,13	0,99	1,09	63,52	37,03	71,88	27,25	69,84	22,95	42,86	26,9	71,13	33,64	57,2	27,75	1,2	0,11	15,92	15,02	1,22	0,12	32,07	39,91	1,35	0,05	1,23	0,12	11	0,35	0,37
P105	47,9	155,82	5	554,2	626,85	0,88	6	48	4367,6	727,93	5812,15	0,75	1,38	0,84	0,86	0,71	6	9	1,03	1,06	1,04	1,18	59,49	52,01	67,87	34,8	60,62	34,66	47,07	34,75	58,79	34,39	51,59	33,19	1,19	0,2	50,38	42,43	1,27	0,32	43,24	58,9	2,04	1,13	1,23	0,35	20	0	0,01
P106	41,6	115,06	6	506,9	420,21	1,21	4	31	3590,7	897,68	3752,97	0,96	1,53	0,8	0,83	0,63	6	8	1,05	1,04	1	1,11	39,4	38,08	43,33	27,11	45,17	29,66	47,37	33,35	54,69	33,09	52,61	29,78	1,14	0,12	38,98	34,41	1,38	0,35	54,41	79,72	2,43	1,98	1,17	0,14	17	0,15	0,14
P107	25,4	41,87	6	316,4	390,25	0,81	9	34	2744,2	304,9	4083,76	0,67	1,5	0,8	0,81	0,64	6	14	1,23	1,24	1,02	1,07	53,95	40,55	47,6	29,51	40,88	18,73	51,55	26,19	67,01	29,54	60,52	29,28	1,39	0,24	24,35	22,73	1,33	0,28	34,74	33,72	1,88	0,62	1,51	0,3	8	0,51	0,22
P108	62,6	233,56	3	326,4	275,92	1,18	6	37	4148,7	691,42	3979,45	1,04	2,09	0,67	0,75	0,44	3	12	1,14	1,14	1,02	1,14	49,38	35,94	55,05	33,12	51,45	31,59	33,49	26,8	56,8	35,36	46,63	29,75	1,21	0,08	46,63	54,63	1,28	0,24	51,86	45,27	1,18	0,05	1,3	0,31	18	0,03	0,08
P109	57,9	208,03	4	801	654,56	1,22	7	28	3637,8	519,66	4554,5	0,8	1,37	0,77	0,78	0,6	4	9	1,13	1,18	1,06	1,12	50,8	39,62	75,04	54,7	73,5	50,24	36,4	23,45	61,66	38,14	46,08	26,18	1,56	0,7	88,98	66,82	1,27	0,2	57,74	69,41	1,49	0,19	1,22	0,14	19	0,01	0,03
P110	47,9	143,36	11	1390,9	1108,05	1,26	6	28	2957,6	492,95	2841,62	1,04	1,76	0,72	0,79	0,53	7	10	1,07	1,12	1,09	1,04	44,73	38,26	65,12	37,76	55,27	31,75	31,04	22,37	39,67	27,03	34,35	24,69	1,29	0,26	60,47	72,36	1,21	0,22	47,7	48,37	1,54	0,65	1,14	0,15	12	0	0
P114	55,5	197,61	45	5142,6	4135,38	1,24	3	16	2156,8	718,93	2205,24	0,98	1,26	0,83	0,81	0,68	20	11	1,03	1,03	1,09	1,04	42,66	39,15	50,75	35,84	45,74	33,86	35,13	38,84	42	33,16	37,43	33,47	1,19	0,31	56,51	91,37	1,21	0,24	61,62	59,84	1,75	0,78	1,04	0,07	11	0,05	0,24
P115	56,5	216,62	49	6360,1	4953,16	1,28	4	32	4509	1127,28	4163,96	1,08	1,66	0,76	0,85	0,57	17	13	1,04	1,04	1,13	1,1	51,84	42,92	58,76	40,85	53,15	40,51	35,96	34,26	45,79	34,09	40,28	32,52	1,22	0,37	64,24	112,95	1,45	0,77	66,31	70,07	2,07	1,22	1,32	0,54	19	0,01	0,14
P116	44,4	124,65	4	556,1	655,68	0,85	4	24	5362,4	1340,6	8567,99	0,63	1,36	0,83	0,79	0,68	4	11	1,04	1,12	1,04	1,15	74,45	33,97	84,33	16,31	107,83	41,01	46,54	41,21	87,96	34,74	75,85	36,09	1,53	0,25	61,81	71,98	1,74	1,91	103,13	177,32	1,75	0,32	1,68	0,37	13	0	0,01
P117	38,1	89,12	3	469,4	449,08	1,05	3	4	1278,5	426,13	1610,33	0,79	1,7	0,76	0,77	0,57	4	4	1,01	1,04	1	1	59,83	48,69	98,92	26,82	95,73	29,14	30,34	7,51	113,47	39,05	99,47	29,23	1,38	0,55	67,04	53,17	1,33	0,28	127,84	90,91	1,18	0,04	1,54	0,03	8	0	0
P118	38,1	89,12	56	3896,1	1549,62	2,51	4	110	7954,8	1988,73	3521,7	2,26	1,7	0,76	0,77	0,57	15	20	1,05	1,05	1,18	1,25	41,23	34,83	79,27	50,25	59,29	38,35	40,75	35,96	77,31	49,26	60	43,54	1,27	0,13	34,48	33,76	1,32	0,22	35,51	32,72	1,87	1,04	3,35	3,25	12	0	0
P120	58,9	191,02	2	215,3	277,41	0,78	5	51	3976,5	795,3	3447,96	1,15	1,45	0,75	0,69	0,57	3	8	1,05	1,02	1	1,23	56,9	40,19	64,25	71,22	60,3	44,21	43,04	36,85	78,91	48,51	60,45	39,21	1,51	0,45	43,08	33,47	1,43	0,27	37,17	29,99	2,09	0,21	2,07	1,1	11	0	0,01
P121	41,9	119,4	6	676,1	566,56	1,19	4	21	2421,8	605,43	2205,85	1,1	1,3	0,86	0,85	0,75	6	10	1,04	1,04	1,06	1,08	55,18	50,68	80,23	49,21	68,03	41,86	46	35,2	85,92	54,53	67,45	48,89	1,29	0,19	52,02	61,8	1,33	0,18	52,65	66,39	1,27	0,2	1,34	0,27	17	0,06	0,2
P122	47,6	147,4	3	338	255,74	1,32	4	23	2472,5	618,1	2644,21	0,94	1,36	0,85	0,82	0,72	4	7	1,05	1,07	1,05	1,05	59,52	56,63	78,78	63,78	67,63	55,65	44,32	30,28	81,2	44,62	55,8	34,96	1,27	0,17	48,27	30,28	1,3	0,23	49,45	78,32	1,13	0,03	1,27	0,19	16	0,01	0,14
P123	49,4	129,97	12	1313	1473,34	0,89	2	12	1212,7	606,35	2137,46	0,57	2,2	0,64	0,67	0,4	8	5	1,02	1,04	1,05	1,07	48,37	38,49	88,88	41,28	84,93	46,29	44,22	31,3	109,28	38,75	81,13	46,28	1,72	1,29	52,52	52,02	1,92	1,14	46,64	40,64	1,38	0,16	2,14	1,49	7	0	0
P125	65,3	225,03	13	1196	918,61	1,3	4	37	3237,1	809,25	3022,59	1,07	1,55	0,76	0,66	0,58	8	11	1,03	1,03	1,04	1,12	29,8	31,72	95,98	34,26	90,11	43,75	38,78	37,33	88,58	42,03	77,54	44,16	1,17	0,1	44,29	36,51	1,35	0,58	41,51	40,55	1,22	0,07	1,58	1,1	15	0,06	0,06
P127	35,2	73,99	6	497,3	343,12	1,45	5	37	2772,8	554,58	1670,82	1,66	1,5	0,77	0,75	0,6	5	11	1,01	1,01	1,09	1,08	42,56	24,12	45,34	31,23	48,55	27,09	38,68	30,18	63,69	42,32	48,61	34,32	1,25	0,26	38,24	49,23	1,3	0,24	35,1	36,98	1,18	0,24	1,24	0,14	10	0	0,09
P128	60,7	181,85	7	685,6	384,69	1,78	3	30	3056,8	1018,93	2204,39	1,39	2,34	0,62	0,62	0,38	5	8	1,03	1,02	1,05	1,1	38,16	38,43	87,43	48,57	72,23	42,99	48,25	39,75	88,72	50,23	59,97	42,77	1,22	0,12	45,71	51,87	1,38	0,25	48,52	36,85	1,83	0,85	2,17	1,71	9	0	0
P129	58,9	192,3	23	3823,8	1728,08	2,21	4	61	5134,7	1283,68	4887,35	1,05	1,6	0,71	0,7	0,5	11	12	1,03	1,02	1,08	1,2	38,27	37,17	88,52	51,96	69,7	48,29	45,62	36,97	82,76	50,92	59,01	41,96	1,22	0,27	81,36	86,42	1,53	0,88	40,75	39,32	1,7	0,55	2,04	1,75	12	0	0
P131	55,9	187,66	30	3587,6	1713,34	2,09	5	64	7247,3	1449,46	4444,83	1,63	2,06	0,69	0,76	0,47	10	14	1,03	1,02	1,16	1,16	41,46	35,48	62,28	40,97	49,59	27,6	40,9	35,02	58,82	39,77	47,7	30,09	1,21	0,18	58,81	124,31	1,22	0,22	54,49	70,55	1,35	0,4	1,3	0,27	26	0	0
P132	54,1	156,01	24	3435,9	1703,5	2,02	4	39	4182,2	1045,58	2911,1	1,44	1,58	0,73	0,67	0,54	10	9	1,05	1,06	1,11	1,13	49,32	38,87	87,5	50,05	65,36	41,21	26,7	18,2	81,33	46,54	55,67	39,05	1,25	0,22	70,12	61,73	1,22	0,13	51	41,89	1,43	0,48	1,22	0,14	15	0	0,01
P133	44,6	74,1	5	1517,4	780,99	1,94	4	58	6670,6	1667,63	4175,89	1,6	2,19	0,56	0,47	0,31	4	10	1,04	1,01	1,02	1,17	39,76	42,9	101,52	55,41	89,36	61,37	32,05	26,42	83,46	52,24	51,46	34,4	1,14	0,08	137,94	132,59	1,25	0,17	55,59	44,64	1,43	0,47	1,29	0,17	14	0	0
P134	58,1	222,78	93	11726,4	5099,9	2,3	8	65	7940,5	992,55	7008,05	1,13	1,32	0,86	0,83	0,74	22	9	1,22	1,16	1,14	1,15	49,96	39,94	89,48	37,29	77,3	36,27	47,59	30,93	91,82	37,3	80,03	37,59	1,73	3,04	63,73	72,26	1,8	1,67	60,61	77,29	2,4	3,01	1,94	1,06	15	0	0
P137	51,9	177,56	2	488	434,57	1,12	6	30	2857,8	476,33	3159,85	0,9	1,4	0,82	0,83	0,67	3	7	1,09	1,05	1,03	1,11	58,23	48	77,73	54,23	77,55	26,19	37,46	20,32	65,58	43,16	55,94	32,32	1,26	0,15	97,6	100,5	1,32	0,16	43,3	33,4	1,27	0	1,39	0,17	11	0	0
P141	71,9	209,62	11	2924	2041,18	1,43	4	56	13884,6	3471,18	13981,93	0,99	1,31	0,87	0,51	0,76	8	14	1,36	1,14	1,04	1,11	51,46	40,2	81,31	21,57	61,11	31,41	54,17	34,59	84,31	33,72	76,47	39,5	1,62	1,26	127,13	134,09	4,49	13,63	120,74	165,06	1,62	1	5,07	4,77	17	0	0
P142	56,1	213,91	2	465,9	434,01	1,07	4	30	2717	446,5	3157,52	0,86	1,33	0,86	0,85	0,75	3	9	1,07	1,02	1	1,06	32	30,95	63,78	13,72	52,5	38,76	33,15	20,99	78,5	32,84	69,87	29,04	1,11	0,04	93,2	90,32	1,27	0,25	43,13	35,01	1,15	0,01	1,31	0,34	12	0	0
P143	49	135,07	12	1286,9	1216,3	1,06	4	24	2383,6	595,9	3207,6	0,74	1,61	0,76	0,71	0,57	6	6	1,08	1,08	1,08	1,07	54	26,56	90,58	40,92	83,33	33,58	44,09	29,41	73,41	34,48	69,23	27,47	1,31	0,18	51,47	65,79	1,39	0,28	44,97	33,89	1,52	0,27	1,5	0,18	9	0	0
P144	59,2	222,64	9	1633,1	912,63	1,79	6	33	3119,5	346,27	3262,03	0,96	1,28	0,82	0,8	0,67	8	12	1,06	1,06	1,05	1,06	57,48	44,61	81,51	33,01	71,96	29,12	40,46	32,23	78,78	33,72	69,4	28,46	1,15	0,07	85,96	111,54	1,35	0,84	43,33	45,08	1,28	0,1	1,18	0,25	9	0,22	0,23
[truncated: 16 more columns]
